# Supplementary material for: Stress-specific NONO interactomes reveal a key role of Hsp70 chaperone activity in regulation of paraspeckle formation
Source: J Cell Sci. 2026 Jan 23;139(2):jcs264115. doi: 10.1242/jcs.264115 (PMC12863303; doi:10.1242/jcs.264115)
Supplement: Table S1. [file joces-139-264115-TableS1.xlsx]

## Sheet: WT SFN vs WT Ctrl 
Processed data sorted according to proteins that become significantly enriched (labeled green) in NONO complexes upon sulforaphane (SFN) treatment of MCF7 cells (Student t-test; Perseus version 2.0.11)
Symbol color	Symbol type	Symbol size	Show label	T: T..Protein.IDs	T: T..Majority.protein.IDs	T: T..Protein.names	T: T..Gene.names	T: T..id	T: T..Identification.type.1	T: T..Identification.type.2	T: T..Identification.type.3	T: T..Identification.type.4	GOBP name	GOMF name	GOCC name	Student's T-test Significant WTSFN_WTCtrl	Student's T-test significant	N: N..Razor...unique.peptides	N: N..Unique.peptides	N: N..Sequence.coverage....	N: N..Unique...razor.sequence.coverage....	N: N..Unique.sequence.coverage....	N: N..Mol..weight..kDa.	N: N..Q.value	N: N..Score	N: N..Intensity	N: N..MS.MS.count	N: N..Peptides.1	N: N..Peptides.2	N: N..Peptides.3	N: N..Peptides.4	N: N..Razor...unique.peptides.1	N: N..Razor...unique.peptides.2	N: N..Razor...unique.peptides.3	N: N..Razor...unique.peptides.4	N: N..Unique.peptides.1	N: N..Unique.peptides.2	N: N..Unique.peptides.3	N: N..Unique.peptides.4	N: N..Peptides	-Log Student's T-test p-value WTSFN_WTCtrl	Student's T-test Difference WTSFN_WTCtrl	Student's T-test Test statistic WTSFN_WTCtrl	WTCtrl1	WTCtrl2	WTCtrl3	WTCtrl4	WTSFN1	WTSFN2
Color2 [A=255, R=255, G=0, B=0]	10	8		O00567	O00567	Nucleolar protein 56	NOP56	76	By MS/MS	By MS/MS	By MS/MS	By MS/MS	cellular aromatic compound metabolic process;cellular component biogenesis;cellular component organization or biogenesis;cellular metabolic process;cellular nitrogen compound metabolic process;cellular process;heterocycle metabolic process;macromolecule metabolic process;metabolic process;ncRNA metabolic process;ncRNA processing;nitrogen compound metabolic process;nucleic acid metabolic process;n…	binding;cadherin binding;cell adhesion molecule binding;enzyme binding;histone methyltransferase binding;nucleic acid binding;organic cyclic compound binding;protein binding;RNA binding;snoRNA binding	box C/D RNP complex;cellular anatomical entity;cytoplasm;fibrillar center;intracellular non-membrane-bounded organelle;intracellular organelle;membrane;non-membrane-bounded organelle;nucleolus;nucleoplasm;organelle;preribosome;pre-snoRNP complex;protein-containing complex;ribonucleoprotein complex;small-subunit processome;sno(s)RNA-containing ribonucleoprotein complex	+	WTSFN_WTCtrl	11	11	19.5	19.5	19.5	66.049	0	23.011	152970000	19	9	5	4	7	9	5	4	7	9	5	4	7	11	1.37727	0.873813	2.0699	0.200633	-0.30245	-0.709452	-0.502367	-0.200633	0.30245
Color2 [A=255, R=255, G=0, B=0]	10	8		O15269	O15269	Serine palmitoyltransferase 1	SPTLC1	100	By MS/MS	By MS/MS	By MS/MS	By MS/MS	alcohol biosynthetic process;alcohol metabolic process;amide biosynthetic process;amide metabolic process;biological regulation;biosynthetic process;cellular biosynthetic process;cellular lipid metabolic process;cellular metabolic process;cellular nitrogen compound biosynthetic process;cellular nitrogen compound metabolic process;cellular process;ceramide biosynthetic process;ceramide metabolic p…	acyltransferase activity;acyltransferase activity, transferring groups other than amino-acyl groups;anion binding;binding;C-acyltransferase activity;catalytic activity;C-palmitoyltransferase activity;heterocyclic compound binding;ion binding;organic cyclic compound binding;palmitoyltransferase activity;pyridoxal phosphate binding;serine C-palmitoyltransferase activity;small molecule binding;trans…	catalytic complex;cellular anatomical entity;endoplasmic reticulum;endoplasmic reticulum membrane;endoplasmic reticulum palmitoyltransferase complex;endoplasmic reticulum protein-containing complex;intracellular membrane-bounded organelle;intracellular organelle;membrane;membrane-bounded organelle;organelle;organelle membrane;palmitoyltransferase complex;protein-containing complex;serine C-palmit…	+	WTSFN_WTCtrl	5	5	9.7	9.7	9.7	52.743	0	8.4835	62210000	10	4	4	5	3	4	4	5	3	4	4	5	3	5	2.81562	1.51317	4.78161	-0.65604	-0.760979	-0.336701	-0.963912	0.65604	1.47837
Color2 [A=255, R=255, G=0, B=0]	10	8		O60216	O60216	Double-strand-break repair protein rad21 homolog	RAD21	123	By MS/MS	By MS/MS	By MS/MS	By MS/MS	apoptotic process;biological regulation;cell cycle process;cell death;cell division;cellular aromatic compound metabolic process;cellular component organization;cellular component organization or biogenesis;cellular localization;cellular macromolecule localization;cellular metabolic process;cellular nitrogen compound metabolic process;cellular process;cellular response to stimulus;cellular respon…	binding;chromatin binding;DNA binding;DNA-binding transcription factor binding;lncRNA binding;nucleic acid binding;organic cyclic compound binding;protein binding;protein-containing complex binding;RNA binding;transcription factor binding	cellular anatomical entity;chromatin;chromosomal region;chromosome;chromosome, centromeric region;cohesin complex;condensed chromosome;condensed nuclear chromosome;cytosol;intracellular membrane-bounded organelle;intracellular non-membrane-bounded organelle;intracellular organelle;meiotic cohesin complex;membrane;membrane-bounded organelle;midbody;mitotic cohesin complex;non-membrane-bounded orga…	+	WTSFN_WTCtrl	9	9	20.8	20.8	20.8	71.689	0	25.406	187910000	21	5	7	6	9	5	7	6	9	5	7	6	9	9	1.92499	1.12535	3.0077	-0.130416	-0.902219	-0.345381	-1.59672	0.130416	0.903969
Color2 [A=255, R=255, G=0, B=0]	10	8		O60716	O60716	Catenin delta-1	CTNND1	134	By MS/MS	By MS/MS	By MS/MS	By MS/MS	biological regulation;cell adhesion;cell junction assembly;cell junction organization;cell surface receptor signaling pathway;cell-cell adhesion;cell-cell adhesion mediated by cadherin;cell-cell junction assembly;cell-cell junction organization;cellular component assembly;cellular component organization;cellular component organization or biogenesis;cellular process;cytoplasmic sequestering of pro…	beta-catenin binding;binding;cadherin binding;cell adhesion molecule binding;enzyme binding;kinase binding;protein binding;protein kinase binding;protein tyrosine kinase binding;signaling receptor binding	adherens junction;anchoring junction;catenin complex;cell cortex;cell cortex region;cell junction;cell projection;cell surface;cell-cell junction;cellular anatomical entity;cytoplasm;cytoplasmic region;cytosol;dendritic spine;extracellular exosome;extracellular membrane-bounded organelle;extracellular organelle;extracellular vesicle;glutamatergic synapse;growth cone;hippocampal mossy fiber to CA3…	+	WTSFN_WTCtrl	25	25	33.8	33.8	33.8	108.17	0	85.296	577770000	46	14	21	21	8	14	21	21	8	14	21	21	8	25	1.4155	0.869086	2.13357	-0.673668	-1.3841	-0.359813	-0.0776765	-0.271259	1.03018
Color2 [A=255, R=255, G=0, B=0]	10	8		O75694	O75694	Nuclear pore complex protein Nup155	NUP155	162	By MS/MS	By MS/MS	By MS/MS	By MS/MS	action potential;atrial cardiac muscle cell action potential;biological regulation;cardiac muscle cell action potential;cardiac muscle cell action potential involved in contraction;cellular aromatic compound metabolic process;cellular component organization;cellular component organization or biogenesis;cellular localization;cellular macromolecule localization;cellular metabolic process;cellular n…	structural constituent of nuclear pore;structural molecule activity	cellular anatomical entity;cytosol;envelope;membrane;nuclear envelope;nuclear membrane;nuclear pore;nuclear pore inner ring;nuclear protein-containing complex;organelle envelope;organelle membrane;protein-containing complex	+	WTSFN_WTCtrl	5	5	4.1	4.1	4.1	155.2	0	13.927	68337000	12	4	3	4	4	4	3	4	4	4	3	4	4	5	1.93912	1.19706	3.03298	-1.6546	-0.532397	-0.732605	-0.451139	-0.0787086	0.934539
Color2 [A=255, R=255, G=0, B=0]	10	8		O95251	O95251	Histone acetyltransferase KAT7	KAT7	182	By MS/MS	By MS/MS	By MS/MS	By MS/MS	biological regulation;cell activation;cell differentiation;cellular aromatic compound metabolic process;cellular component organization;cellular component organization or biogenesis;cellular developmental process;cellular metabolic process;cellular nitrogen compound metabolic process;cellular process;cellular response to stimulus;cellular response to stress;chromatin organization;chromatin remode…	acetyltransferase activity;acyltransferase activity;acyltransferase activity, transferring groups other than amino-acyl groups;binding;catalytic activity;catalytic activity, acting on a protein;cation binding;DNA binding;DNA replication origin binding;double-stranded DNA binding;histone acetyltransferase activity;histone H3 acetyltransferase activity;histone H3K14 acetyltransferase activity;histo…	acetyltransferase complex;catalytic complex;cellular anatomical entity;chromosomal region;chromosome;chromosome, centromeric region;cytosol;H3 histone acetyltransferase complex;histone acetyltransferase complex;histone H3-K14 acetyltransferase complex;intracellular membrane-bounded organelle;intracellular non-membrane-bounded organelle;intracellular organelle;intracellular protein-containing comp…	+	WTSFN_WTCtrl	1	1	2.8	2.8	2.8	70.642	0	11.597	42249000	4	1	1	1	1	1	1	1	1	1	1	1	1	1	1.45986	1.06161	2.20763	-1.02724	-1.0659	0.0609953	-1.54523	-0.263682	1.18113
Color2 [A=255, R=255, G=0, B=0]	10	8		P06702	P06702	Protein S100-A9	S100A9	236	By MS/MS			By MS/MS	activation of cysteine-type endopeptidase activity involved in apoptotic process;ameboidal-type cell migration;anatomical structure development;antimicrobial humoral immune response mediated by antimicrobial peptide;antimicrobial humoral response;apoptotic process;astrocyte development;autocrine signaling;autophagy;biological process involved in interspecies interaction between organisms;biologic…	anion binding;antioxidant activity;arachidonic acid binding;binding;calcium ion binding;calcium-dependent protein binding;carboxylic acid binding;cation binding;cytoskeletal protein binding;fatty acid binding;icosanoid binding;icosatetraenoic acid binding;ion binding;lipid binding;long-chain fatty acid binding;metal ion binding;microtubule binding;monocarboxylic acid binding;organic acid binding;…	cellular anatomical entity;collagen-containing extracellular matrix;cytoplasm;cytoplasmic vesicle lumen;cytoskeleton;cytosol;external encapsulating structure;extracellular exosome;extracellular matrix;extracellular membrane-bounded organelle;extracellular organelle;extracellular region;extracellular space;extracellular vesicle;intracellular membrane-bounded organelle;intracellular non-membrane-bo…	+	WTSFN_WTCtrl	1	1	11.4	11.4	11.4	13.242	0.0037665	2.2222	6556000	2	1	0	0	1	1	0	0	1	1	0	0	1	1	1.30213	0.891132	1.945	0.168556	-0.1182	-1.04559	-0.85646	-0.168556	0.1182
Color2 [A=255, R=255, G=0, B=0]	10	8		P08238;Q58FF7;Q58FF8	P08238	Heat shock protein HSP 90-beta	HSP90AB1	253	By MS/MS	By MS/MS	By MS/MS	By MS/MS	adhesion of symbiont to host;adhesion of symbiont to host cell;anatomical structure development;anatomical structure morphogenesis;animal organ development;aromatic compound biosynthetic process;axon extension;axonogenesis;biological process involved in interaction with host;biological process involved in interspecies interaction between organisms;biological process involved in symbiotic interact…	adenyl nucleotide binding;adenyl ribonucleotide binding;amide binding;anion binding;ATP binding;ATP hydrolysis activity;ATP-dependent activity;ATP-dependent protein binding;ATP-dependent protein folding chaperone;binding;cadherin binding;carbohydrate derivative binding;catalytic activity;cell adhesion molecule binding;cytoskeletal protein binding;disordered domain specific binding;DNA polymerase …	aryl hydrocarbon receptor complex;axonal growth cone;cell body;cell surface;cellular anatomical entity;cytoplasm;cytoplasmic vesicle;cytoplasmic vesicle lumen;cytosol;dendrite terminus;dendritic growth cone;dynein axonemal particle;extracellular exosome;extracellular membrane-bounded organelle;extracellular organelle;extracellular region;extracellular vesicle;ficolin-1-rich granule lumen;growth c…	+	WTSFN_WTCtrl	26	17	41.6	41.6	28	83.263	0	108.2	2103600000	68	25	20	20	16	25	20	20	16	16	12	12	9	26	1.30503	0.994404	1.94982	0.195164	-0.229706	-0.414744	-0.987004	-0.195164	-0.0270122
Color2 [A=255, R=255, G=0, B=0]	10	8		P0DMV8;P0DMV9	P0DMV8;P0DMV9	Heat shock 70 kDa protein 1A;Heat shock 70 kDa protein 1B	HSPA1A;HSPA1B	260	By MS/MS	By MS/MS	By MS/MS	By MS/MS	aromatic compound catabolic process;ATP metabolic process;biological regulation;carbohydrate derivative metabolic process;catabolic process;cellular aromatic compound metabolic process;cellular catabolic process;cellular component assembly;cellular component organization;cellular component organization or biogenesis;cellular heat acclimation;cellular localization;cellular metabolic process;cellul…	adenyl nucleotide binding;adenyl ribonucleotide binding;anion binding;ATP binding;ATP hydrolysis activity;ATP-dependent activity;ATP-dependent protein disaggregase activity;ATP-dependent protein folding chaperone;binding;C3HC4-type RING finger domain binding;cadherin binding;carbohydrate derivative binding;catalytic activity;cell adhesion molecule binding;death receptor agonist activity;denatured…	aggresome;anchoring junction;blood microparticle;cell junction;cell-substrate junction;cellular anatomical entity;centriole;centrosome;cytoplasm;cytosol;endoplasmic reticulum;extracellular exosome;extracellular membrane-bounded organelle;extracellular organelle;extracellular region;extracellular space;extracellular vesicle;ficolin-1-rich granule lumen;focal adhesion;inclusion body;intracellular a…	+	WTSFN_WTCtrl	27	14	62.7	57.4	31	70.051	0	323.31	15479000000	127	30	29	28	31	26	25	24	27	13	12	12	14	31	2.13248	1.43751	3.38636	-0.348547	-0.0898788	-0.610916	-0.172187	1.50225	1.43456
Color2 [A=255, R=255, G=0, B=0]	10	8		P11413	P11413	Glucose-6-phosphate 1-dehydrogenase	G6PD	276	By MS/MS	By MS/MS	By MS/MS	By MS/MS	alcohol biosynthetic process;alcohol metabolic process;anatomical structure development;anatomical structure maturation;biological regulation;biosynthetic process;carbohydrate biosynthetic process;carbohydrate derivative biosynthetic process;carbohydrate derivative metabolic process;carbohydrate metabolic process;cell maturation;cellular aromatic compound metabolic process;cellular developmental …	adenyl nucleotide binding;binding;carbohydrate binding;catalytic activity;glucose binding;glucose-6-phosphate dehydrogenase activity;heterocyclic compound binding;identical protein binding;monosaccharide binding;NADP binding;nucleoside phosphate binding;nucleotide binding;organic cyclic compound binding;oxidoreductase activity;oxidoreductase activity, acting on CH-OH group of donors;oxidoreductas…	cellular anatomical entity;centriolar satellite;cytoplasm;cytoplasmic side of membrane;cytoplasmic side of plasma membrane;cytosol;extracellular exosome;extracellular membrane-bounded organelle;extracellular organelle;extracellular vesicle;intracellular membrane-bounded organelle;intracellular organelle;membrane;membrane-bounded organelle;organelle;side of membrane;vesicle	+	WTSFN_WTCtrl	12	12	25.4	25.4	25.4	59.256	0	25.696	353780000	18	10	8	8	4	10	8	8	4	10	8	8	4	12	1.43143	0.827155	2.16014	0.156551	-0.0445506	-0.449407	-0.584017	-0.156551	0.459741
Color2 [A=255, R=255, G=0, B=0]	10	8		P13639	P13639	Elongation factor 2	EEF2	287	By MS/MS	By MS/MS	By MS/MS	By MS/MS	biological regulation;biosynthetic process;cell differentiation;cellular biosynthetic process;cellular developmental process;cellular metabolic process;cellular process;developmental process;hematopoietic progenitor cell differentiation;macromolecule biosynthetic process;macromolecule metabolic process;metabolic process;organic substance biosynthetic process;organic substance metabolic process;po…	anion binding;binding;cadherin binding;carbohydrate derivative binding;catalytic activity;cell adhesion molecule binding;enzyme binding;GTP binding;GTPase activity;guanyl nucleotide binding;guanyl ribonucleotide binding;heterocyclic compound binding;hydrolase activity;hydrolase activity, acting on acid anhydrides;hydrolase activity, acting on acid anhydrides, in phosphorus-containing anhydrides;i…	aggresome;cell junction;cellular anatomical entity;cytoplasm;cytoplasmic vesicle lumen;cytosol;extracellular exosome;extracellular membrane-bounded organelle;extracellular organelle;extracellular region;extracellular vesicle;ficolin-1-rich granule lumen;inclusion body;intracellular anatomical structure;intracellular membrane-bounded organelle;intracellular organelle;intracellular organelle lumen;…	+	WTSFN_WTCtrl	15	14	19.9	19.9	18.8	95.337	0	27.989	323520000	22	14	8	9	8	14	8	9	8	13	7	8	7	15	2.35126	1.23599	3.80575	0.0109099	-0.636877	-1.21404	-0.886742	-0.0109099	0.636877
Color2 [A=255, R=255, G=0, B=0]	10	8		P18124	P18124	60S ribosomal protein L7	RPL7	315	By MS/MS	By MS/MS	By MS/MS	By MS/MS	amide biosynthetic process;amide metabolic process;biosynthetic process;cellular aromatic compound metabolic process;cellular biosynthetic process;cellular component biogenesis;cellular component organization or biogenesis;cellular metabolic process;cellular nitrogen compound biosynthetic process;cellular nitrogen compound metabolic process;cellular process;cytoplasmic translation;heterocycle met…	binding;DNA binding;identical protein binding;mRNA binding;nucleic acid binding;organic cyclic compound binding;protein binding;RNA binding;structural constituent of ribosome;structural molecule activity	anchoring junction;cell junction;cell-substrate junction;cellular anatomical entity;cytoplasm;cytosol;cytosolic large ribosomal subunit;cytosolic ribosome;focal adhesion;intracellular membrane-bounded organelle;intracellular non-membrane-bounded organelle;intracellular organelle;large ribosomal subunit;membrane;membrane-bounded organelle;non-membrane-bounded organelle;nucleolus;nucleus;organelle;…	+	WTSFN_WTCtrl	8	8	29	29	29	29.225	0	40.19	545630000	20	7	6	6	6	7	6	6	6	7	6	6	6	8	1.36922	0.854091	2.0565	0.108159	-0.337044	-0.634225	0.292588	-0.108159	0.337044
Color2 [A=255, R=255, G=0, B=0]	10	8		P27635;Q96L21	P27635	60S ribosomal protein L10	RPL10	351	By MS/MS	By MS/MS	By MS/MS	By MS/MS	amide biosynthetic process;amide metabolic process;anatomical structure development;animal organ development;biological regulation;biosynthetic process;cell cycle process;cell differentiation;cellular biosynthetic process;cellular component assembly;cellular component organization;cellular component organization or biogenesis;cellular developmental process;cellular metabolic process;cellular nitr…	binding;nucleic acid binding;organic cyclic compound binding;RNA binding;structural constituent of ribosome;structural molecule activity;translation regulator activity	cellular anatomical entity;cytosol;cytosolic large ribosomal subunit;cytosolic ribosome;endoplasmic reticulum;intracellular membrane-bounded organelle;intracellular non-membrane-bounded organelle;intracellular organelle;large ribosomal subunit;membrane;membrane-bounded organelle;non-membrane-bounded organelle;nucleus;organelle;polysome;protein-containing complex;ribonucleoprotein complex;ribosoma…	+	WTSFN_WTCtrl	5	5	24.8	24.8	24.8	24.604	0	17.204	1655500000	20	3	5	4	4	3	5	4	4	3	5	4	4	5	1.42241	1.03601	2.14509	0.892197	-0.642228	-0.843218	-0.976742	0.223454	1.23356
Color2 [A=255, R=255, G=0, B=0]	10	8		P32969	P32969	60S ribosomal protein L9	RPL9	367	By MS/MS	By MS/MS	By MS/MS	By MS/MS	amide biosynthetic process;amide metabolic process;biosynthetic process;cellular biosynthetic process;cellular metabolic process;cellular nitrogen compound biosynthetic process;cellular nitrogen compound metabolic process;cellular process;cytoplasmic translation;macromolecule biosynthetic process;macromolecule metabolic process;metabolic process;nitrogen compound metabolic process;organic substan…	binding;nucleic acid binding;organic cyclic compound binding;RNA binding;rRNA binding;structural constituent of ribosome;structural molecule activity	anchoring junction;cell junction;cell-substrate junction;cellular anatomical entity;cytoplasm;cytosol;cytosolic large ribosomal subunit;cytosolic ribosome;focal adhesion;intracellular membrane-bounded organelle;intracellular non-membrane-bounded organelle;intracellular organelle;large ribosomal subunit;membrane;membrane-bounded organelle;non-membrane-bounded organelle;nucleus;organelle;protein-co…	+	WTSFN_WTCtrl	10	10	69.3	69.3	69.3	21.863	0	87.241	5115000000	39	9	9	9	9	9	9	9	9	9	9	9	9	10	1.9985	1.42258	3.13995	-1.30048	-0.696406	-0.574743	-0.277229	0.819846	1.06473
Color2 [A=255, R=255, G=0, B=0]	10	8		P33992	P33992	DNA replication licensing factor MCM5	MCM5	370	By MS/MS	By MS/MS	By MS/MS	By MS/MS	biological regulation;cell cycle;cellular aromatic compound metabolic process;cellular component organization;cellular component organization or biogenesis;cellular metabolic process;cellular nitrogen compound metabolic process;cellular process;cellular response to stimulus;cellular response to stress;chromosome organization;DNA conformation change;DNA damage response;DNA duplex unwinding;DNA geo…	adenyl nucleotide binding;adenyl ribonucleotide binding;anion binding;ATP binding;ATP hydrolysis activity;ATP-dependent activity;binding;carbohydrate derivative binding;catalytic activity;catalytic activity, acting on a nucleic acid;DNA binding;DNA replication origin binding;double-stranded DNA binding;helicase activity;heterocyclic compound binding;hydrolase activity;hydrolase activity, acting o…	cellular anatomical entity;chromosomal region;chromosome, telomeric region;CMG complex;DNA replication preinitiation complex;intracellular membrane-bounded organelle;intracellular organelle;MCM complex;membrane;membrane-bounded organelle;nuclear protein-containing complex;nucleoplasm;nucleus;organelle;protein-containing complex;protein-DNA complex	+	WTSFN_WTCtrl	21	21	34.2	34.2	34.2	82.285	0	72.684	581470000	43	11	14	19	14	11	14	19	14	11	14	19	14	21	1.41429	0.696089	2.13155	-0.551412	0.47463	-0.258388	-0.360759	0.240346	1.22893
Color2 [A=255, R=255, G=0, B=0]	10	8		P33993	P33993	DNA replication licensing factor MCM7	MCM7	371	By MS/MS	By MS/MS	By MS/MS	By MS/MS	biological regulation;cell cycle;cell population proliferation;cellular aromatic compound metabolic process;cellular component organization;cellular component organization or biogenesis;cellular metabolic process;cellular nitrogen compound metabolic process;cellular process;cellular response to chemical stimulus;cellular response to stimulus;cellular response to stress;cellular response to xenobi…	adenyl nucleotide binding;adenyl ribonucleotide binding;anion binding;ATP binding;ATP hydrolysis activity;ATP-dependent activity;ATP-dependent activity, acting on DNA;binding;carbohydrate derivative binding;catalytic activity;catalytic activity, acting on a nucleic acid;catalytic activity, acting on DNA;DNA binding;DNA helicase activity;helicase activity;heterocyclic compound binding;hydrolase ac…	cellular anatomical entity;chromatin;chromosomal region;chromosome, telomeric region;CMG complex;cytosol;DNA replication preinitiation complex;intracellular membrane-bounded organelle;intracellular organelle;MCM complex;membrane;membrane-bounded organelle;nuclear protein-containing complex;nucleoplasm;nucleus;organelle;protein-containing complex;protein-DNA complex	+	WTSFN_WTCtrl	35	35	55.1	55.1	55.1	81.307	0	223.56	5453900000	110	34	33	33	33	34	33	33	33	34	33	33	33	35	1.30123	0.95374	1.94351	-1.72204	0.337805	-0.77067	0.120663	0.18539	0.586558
Color2 [A=255, R=255, G=0, B=0]	10	8		P35998	P35998	26S protease regulatory subunit 7	PSMC2	379	By MS/MS	By MS/MS	By MS/MS	By MS/MS	biological regulation;catabolic process;cell differentiation;cellular developmental process;cellular process;developmental process;macromolecule catabolic process;macromolecule metabolic process;metabolic process;modification-dependent macromolecule catabolic process;modification-dependent protein catabolic process;nitrogen compound metabolic process;organic substance catabolic process;organic su…	adenyl nucleotide binding;adenyl ribonucleotide binding;anion binding;ATP binding;ATP hydrolysis activity;ATP-dependent activity;binding;carbohydrate derivative binding;catalytic activity;heterocyclic compound binding;hydrolase activity;hydrolase activity, acting on acid anhydrides;hydrolase activity, acting on acid anhydrides, in phosphorus-containing anhydrides;ion binding;nucleoside phosphate …	catalytic complex;cellular anatomical entity;cytoplasm;cytoplasmic ribonucleoprotein granule;cytoplasmic vesicle lumen;cytosol;endopeptidase complex;extracellular region;ficolin-1-rich granule lumen;intracellular membrane-bounded organelle;intracellular non-membrane-bounded organelle;intracellular organelle;intracellular organelle lumen;intracellular protein-containing complex;membrane;membrane-b…	+	WTSFN_WTCtrl	3	3	7.4	7.4	7.4	48.633	0	7.9652	34591000	8	3	3	3	2	3	3	3	2	3	3	3	2	3	1.30104	1.04501	1.9432	0.214061	-0.150955	-0.945166	-1.25987	-0.214061	1.6454
Color2 [A=255, R=255, G=0, B=0]	10	8		P36578	P36578	60S ribosomal protein L4	RPL4	381	By MS/MS	By MS/MS	By MS/MS	By MS/MS	amide biosynthetic process;amide metabolic process;biosynthetic process;cellular biosynthetic process;cellular metabolic process;cellular nitrogen compound biosynthetic process;cellular nitrogen compound metabolic process;cellular process;cytoplasmic translation;macromolecule biosynthetic process;macromolecule metabolic process;metabolic process;nitrogen compound metabolic process;organic substan…	binding;nucleic acid binding;organic cyclic compound binding;RNA binding;structural constituent of ribosome;structural molecule activity	anchoring junction;cell junction;cell-substrate junction;cellular anatomical entity;cytoplasm;cytosol;cytosolic large ribosomal subunit;cytosolic ribosome;endoplasmic reticulum;extracellular exosome;extracellular membrane-bounded organelle;extracellular organelle;extracellular vesicle;focal adhesion;intracellular membrane-bounded organelle;intracellular non-membrane-bounded organelle;intracellula…	+	WTSFN_WTCtrl	13	13	35.1	35.1	35.1	47.697	0	41.97	832070000	33	8	10	9	11	8	10	9	11	8	10	9	11	13	1.58761	1.01468	2.42244	0.251637	-0.672906	-0.668063	-0.0993183	-0.251637	0.672906
Color2 [A=255, R=255, G=0, B=0]	10	8		P46940	P46940	Ras GTPase-activating-like protein IQGAP1	IQGAP1	423	By MS/MS	By MS/MS	By MS/MS	By MS/MS	actin filament organization;actomyosin contractile ring assembly actin filament organization;ameboidal-type cell migration;anatomical structure development;biological regulation;cell cycle process;cell development;cell growth;cell migration;cell motility;cell surface receptor signaling pathway;cellular component organization;cellular component organization or biogenesis;cellular developmental pro…	actin binding;actin filament binding;anion binding;binding;cadherin binding;calcium ion binding;calmodulin binding;cation binding;cell adhesion molecule binding;cytoskeletal protein binding;enzyme activator activity;enzyme binding;enzyme inhibitor activity;enzyme regulator activity;GTPase activator activity;GTPase binding;GTPase inhibitor activity;GTPase regulator activity;ion binding;kinase acti…	actin filament;anchoring junction;apical plasma membrane;axon;basolateral plasma membrane;bounding membrane of organelle;cell cortex;cell junction;cell projection;cell-cell junction;cell-substrate junction;cellular anatomical entity;cortical actin cytoskeleton;cortical cytoskeleton;cytoplasm;cytoplasmic ribonucleoprotein granule;cytoplasmic side of membrane;cytoplasmic side of plasma membrane;cyt…	+	WTSFN_WTCtrl	10	10	7.4	7.4	7.4	189.25	0	20.878	108310000	16	9	3	4	5	9	3	4	5	9	3	4	5	10	1.8709	1.013	2.91162	0.0243095	-1.07531	-0.921531	-1.58928	-0.0243095	0.340159
Color2 [A=255, R=255, G=0, B=0]	10	8		P51148	P51148	Ras-related protein Rab-5C	RAB5C	454	By MS/MS	By MS/MS	By MS/MS	By MS/MS	cellular localization;cellular macromolecule localization;cellular process;endocytosis;establishment of localization;establishment of localization in cell;establishment of protein localization;import into cell;intracellular protein transport;intracellular transport;localization;macromolecule localization;nitrogen compound transport;organic substance transport;plasma membrane to endosome transport…	anion binding;binding;carbohydrate derivative binding;catalytic activity;G protein activity;GDP binding;GTP binding;GTPase activity;guanyl nucleotide binding;guanyl ribonucleotide binding;heterocyclic compound binding;hydrolase activity;hydrolase activity, acting on acid anhydrides;hydrolase activity, acting on acid anhydrides, in phosphorus-containing anhydrides;ion binding;molecular function re…	azurophil granule membrane;bounding membrane of organelle;cellular anatomical entity;cytoplasmic vesicle;cytoplasmic vesicle membrane;early endosome membrane;endomembrane system;endosome;endosome membrane;extracellular exosome;extracellular membrane-bounded organelle;extracellular organelle;extracellular vesicle;intracellular membrane-bounded organelle;intracellular non-membrane-bounded organelle…	+	WTSFN_WTCtrl	8	5	47.7	47.7	32.9	23.482	0	42.232	923160000	25	7	7	7	7	7	7	7	7	4	4	4	4	8	1.50631	1.10038	2.28543	-0.43131	-0.043969	0.156889	-1.16175	1.52971	0.757987
Color2 [A=255, R=255, G=0, B=0]	10	8		P53618	P53618	Coatomer subunit beta	COPB1	473	By MS/MS	By MS/MS	By MS/MS	By MS/MS	cellular localization;cellular macromolecule localization;cellular process;endoplasmic reticulum to Golgi vesicle-mediated transport;establishment of localization;establishment of localization in cell;establishment of protein localization;Golgi vesicle transport;intracellular protein transport;intracellular transport;intra-Golgi vesicle-mediated transport;localization;macromolecule localization;n…	structural molecule activity	bounding membrane of organelle;cellular anatomical entity;COPI vesicle coat;cytoplasmic vesicle;cytoplasmic vesicle membrane;cytosol;endoplasmic reticulum membrane;endoplasmic reticulum-Golgi intermediate compartment;ficolin-1-rich granule membrane;Golgi apparatus;Golgi membrane;Golgi-associated vesicle;intracellular membrane-bounded organelle;intracellular organelle;intracellular vesicle;membran…	+	WTSFN_WTCtrl	8	8	11	11	11	107.14	0	29.85	255640000	20	7	8	6	5	7	8	6	5	7	8	6	5	8	2.41454	0.990214	3.93143	-0.398558	-0.378607	-1.31609	-0.999528	0.398558	0.378607
Color2 [A=255, R=255, G=0, B=0]	10	8		P61247	P61247	40S ribosomal protein S3a	RPS3A	511	By MS/MS	By MS/MS	By MS/MS	By MS/MS	amide biosynthetic process;amide metabolic process;biological regulation;biosynthetic process;cell differentiation;cellular biosynthetic process;cellular component biogenesis;cellular component organization or biogenesis;cellular developmental process;cellular metabolic process;cellular nitrogen compound biosynthetic process;cellular nitrogen compound metabolic process;cellular process;cytoplasmi…	binding;mRNA 5'-UTR binding;mRNA binding;nucleic acid binding;organic cyclic compound binding;RNA binding;structural constituent of ribosome;structural molecule activity	anchoring junction;cell junction;cell-substrate junction;cellular anatomical entity;cytoplasm;cytosol;cytosolic ribosome;cytosolic small ribosomal subunit;endoplasmic reticulum;extracellular exosome;extracellular membrane-bounded organelle;extracellular organelle;extracellular vesicle;focal adhesion;intracellular membrane-bounded organelle;intracellular non-membrane-bounded organelle;intracellula…	+	WTSFN_WTCtrl	12	12	48.5	48.5	48.5	29.945	0	44.368	1524000000	37	9	12	11	10	9	12	11	10	9	12	11	10	12	1.87138	1.15316	2.91248	-0.654278	-0.886155	-1.00341	-0.43899	-0.157938	1.45843
Color2 [A=255, R=255, G=0, B=0]	10	8		P62136;P36873	P62136;P36873	Serine/threonine-protein phosphatase PP1-alpha catalytic subunit;Serine/threonine-protein phosphatase PP1-gamma catalytic subunit	PPP1CA;PPP1CC	523	By MS/MS	By MS/MS	By MS/MS	By MS/MS	anatomical structure development;anatomical structure morphogenesis;animal organ development;beta-catenin destruction complex disassembly;biological regulation;blastocyst development;branching morphogenesis of an epithelial tube;carbohydrate metabolic process;cell cycle;cell differentiation;cell division;cellular component disassembly;cellular component organization;cellular component organizatio…	binding;cadherin binding;cadherin binding involved in cell-cell adhesion;catalytic activity;catalytic activity, acting on a protein;cation binding;cell adhesion mediator activity;cell adhesion molecule binding;cell-cell adhesion mediator activity;enzyme binding;hydrolase activity;hydrolase activity, acting on ester bonds;ion binding;kinase binding;lamin binding;metal ion binding;myosin phosphatas…	adherens junction;anchoring junction;bounding membrane of organelle;catalytic complex;cell junction;cell projection;cell-cell junction;cell-substrate junction;cellular anatomical entity;cleavage furrow;cytoplasm;cytoskeleton;cytosol;dendritic spine;extracellular exosome;extracellular membrane-bounded organelle;extracellular organelle;extracellular vesicle;focal adhesion;glutamatergic synapse;glyc…	+	WTSFN_WTCtrl	12	6	47.9	47.9	23.6	37.512	0	62.947	654330000	39	10	10	12	12	10	10	12	12	5	6	6	6	12	3.16084	1.19565	5.5999	-0.430886	-0.429999	-0.856093	-0.339112	0.430886	0.429999
Color2 [A=255, R=255, G=0, B=0]	10	8		P62249	P62249	40S ribosomal protein S16	RPS16	529	By MS/MS	By MS/MS	By MS/MS	By MS/MS	amide biosynthetic process;amide metabolic process;biosynthetic process;cellular aromatic compound metabolic process;cellular biosynthetic process;cellular component biogenesis;cellular component organization or biogenesis;cellular metabolic process;cellular nitrogen compound biosynthetic process;cellular nitrogen compound metabolic process;cellular process;cellular response to chemical stimulus;…	binding;nucleic acid binding;organic cyclic compound binding;RNA binding;structural constituent of ribosome;structural molecule activity	anchoring junction;cell junction;cell-substrate junction;cellular anatomical entity;cytoplasm;cytosol;cytosolic ribosome;cytosolic small ribosomal subunit;extracellular exosome;extracellular membrane-bounded organelle;extracellular organelle;extracellular vesicle;focal adhesion;intracellular non-membrane-bounded organelle;intracellular organelle;membrane;membrane-bounded organelle;non-membrane-bo…	+	WTSFN_WTCtrl	11	11	54.1	54.1	54.1	16.445	0	48.236	1289500000	23	8	9	9	7	8	9	9	7	8	9	9	7	11	2.05615	1.25398	3.24509	-0.987142	-1.29708	-0.304263	-0.887567	-0.504022	0.934728
Color2 [A=255, R=255, G=0, B=0]	10	8		P62277	P62277	40S ribosomal protein S13	RPS13	534	By MS/MS	By MS/MS	By MS/MS	By MS/MS	amide biosynthetic process;amide metabolic process;biological regulation;biosynthetic process;cellular biosynthetic process;cellular component biogenesis;cellular component organization or biogenesis;cellular metabolic process;cellular nitrogen compound biosynthetic process;cellular nitrogen compound metabolic process;cellular process;cytoplasmic translation;macromolecule biosynthetic process;mac…	binding;mRNA 5'-UTR binding;mRNA binding;nucleic acid binding;organic cyclic compound binding;RNA binding;rRNA binding;small ribosomal subunit rRNA binding;structural constituent of ribosome;structural molecule activity	anchoring junction;cell junction;cell-substrate junction;cellular anatomical entity;cytoplasm;cytosol;cytosolic ribosome;cytosolic small ribosomal subunit;extracellular exosome;extracellular membrane-bounded organelle;extracellular organelle;extracellular vesicle;focal adhesion;intracellular membrane-bounded organelle;intracellular non-membrane-bounded organelle;intracellular organelle;membrane;m…	+	WTSFN_WTCtrl	6	6	42.4	42.4	42.4	17.222	0	14.423	293170000	11	4	2	6	3	4	2	6	3	4	2	6	3	6	1.96525	1.24707	3.07989	-0.436744	-1.34239	-1.28588	-1.30498	-0.185301	0.298598
Color2 [A=255, R=255, G=0, B=0]	10	8		P62701;P22090;Q8TD47	P62701	40S ribosomal protein S4, X isoform	RPS4X	541	By MS/MS	By MS/MS	By MS/MS	By MS/MS	amide biosynthetic process;amide metabolic process;biological regulation;biosynthetic process;cellular biosynthetic process;cellular component biogenesis;cellular component organization or biogenesis;cellular metabolic process;cellular nitrogen compound biosynthetic process;cellular nitrogen compound metabolic process;cellular process;cytoplasmic translation;macromolecule biosynthetic process;mac…	binding;nucleic acid binding;organic cyclic compound binding;RNA binding;rRNA binding;structural constituent of ribosome;structural molecule activity	anchoring junction;cell junction;cell-substrate junction;cellular anatomical entity;cytoplasmic ribonucleoprotein granule;cytosol;cytosolic ribosome;cytosolic small ribosomal subunit;extracellular exosome;extracellular membrane-bounded organelle;extracellular organelle;extracellular vesicle;focal adhesion;intracellular membrane-bounded organelle;intracellular non-membrane-bounded organelle;intrac…	+	WTSFN_WTCtrl	11	11	42.6	42.6	42.6	29.597	0	32.342	756130000	24	8	9	10	7	8	9	10	7	8	9	10	7	11	1.57089	0.911068	2.39415	-0.204113	-1.48729	-0.701612	-0.23094	-0.38654	0.4743
Color2 [A=255, R=255, G=0, B=0]	10	8		P62829	P62829	60S ribosomal protein L23	RPL23	547	By MS/MS	By MS/MS	By MS/MS	By MS/MS	amide biosynthetic process;amide metabolic process;biological regulation;biosynthetic process;cell cycle process;cellular biosynthetic process;cellular component disassembly;cellular component organization;cellular component organization or biogenesis;cellular localization;cellular macromolecule localization;cellular metabolic process;cellular nitrogen compound biosynthetic process;cellular nitro…	binding;enzyme binding;enzyme inhibitor activity;enzyme regulator activity;large ribosomal subunit rRNA binding;molecular function inhibitor activity;molecular function regulator activity;nucleic acid binding;organic cyclic compound binding;protein binding;RNA binding;rRNA binding;structural constituent of ribosome;structural molecule activity;transcription coactivator binding;transcription coreg…	anchoring junction;cell junction;cell-substrate junction;cellular anatomical entity;cytoplasm;cytosol;cytosolic large ribosomal subunit;cytosolic ribosome;extracellular exosome;extracellular membrane-bounded organelle;extracellular organelle;extracellular vesicle;focal adhesion;intracellular non-membrane-bounded organelle;intracellular organelle;large ribosomal subunit;membrane;membrane-bounded o…	+	WTSFN_WTCtrl	8	8	68.6	68.6	68.6	14.865	0	50.045	4952500000	36	8	8	8	7	8	8	8	7	8	8	8	7	8	2.29453	1.16072	3.6948	-0.0833916	-0.933634	-1.01228	-0.403204	0.0833916	1.14811
Color2 [A=255, R=255, G=0, B=0]	10	8		P62834;P61224;A6NIZ1	P62834;P61224;A6NIZ1	Ras-related protein Rap-1A;Ras-related protein Rap-1b;Ras-related protein Rap-1b-like protein	RAP1A;RAP1B	548	By MS/MS	By MS/MS	By MS/MS	By MS/MS	anatomical structure development;biological regulation;calcium-ion regulated exocytosis;cell development;cell junction organization;cell population proliferation;cell surface receptor signaling pathway;cellular component organization;cellular component organization or biogenesis;cellular developmental process;cellular localization;cellular macromolecule localization;cellular process;cellular resp…	anion binding;binding;carbohydrate derivative binding;catalytic activity;enzyme binding;enzyme regulator activity;G protein activity;GDP binding;GTP binding;GTPase activity;GTPase binding;GTPase regulator activity;guanyl nucleotide binding;guanyl ribonucleotide binding;guanyl-nucleotide exchange factor activity;heterocyclic compound binding;hydrolase activity;hydrolase activity, acting on acid an…	anchoring junction;azurophil granule membrane;bounding membrane of organelle;cell junction;cell projection;cell-cell junction;cellular anatomical entity;cytoplasm;cytoplasmic vesicle;cytoplasmic vesicle membrane;cytosol;early endosome;endosome;endosome membrane;extracellular exosome;extracellular membrane-bounded organelle;extracellular organelle;extracellular vesicle;glutamatergic synapse;guanyl…	+	WTSFN_WTCtrl	4	4	31.5	27.7	27.7	20.987	0	30.995	206060000	11	3	4	4	4	3	4	3	4	3	4	3	4	5	1.34028	0.98162	2.00839	0.152199	-1.18796	-0.0303572	-1.63698	-0.152199	0.781143
Color2 [A=255, R=255, G=0, B=0]	10	8		P62879;Q9HAV0	P62879;Q9HAV0	Guanine nucleotide-binding protein G(I)/G(S)/G(T) subunit beta-2;Guanine nucleotide-binding protein subunit beta-4	GNB2;GNB4	553	By MS/MS	By MS/MS	By MS/MS	By MS/MS	anatomical structure development;biological regulation;cellular process;developmental process;G protein-coupled receptor signaling pathway;neural nucleus development;regulation of biological process;regulation of cellular process;regulation of localization;regulation of metal ion transport;regulation of monoatomic cation transmembrane transport;regulation of monoatomic ion transmembrane transport…	binding;catalytic activity;enzyme binding;GTPase activity;GTPase binding;hydrolase activity;hydrolase activity, acting on acid anhydrides;hydrolase activity, acting on acid anhydrides, in phosphorus-containing anhydrides;molecular adaptor activity;protein binding;protein-containing complex binding;protein-macromolecule adaptor activity;pyrophosphatase activity;ribonucleoside triphosphate phosphat…	anchoring junction;bounding membrane of organelle;catalytic complex;cell body;cell junction;cell-substrate junction;cellular anatomical entity;cytoplasm;cytosol;extracellular exosome;extracellular membrane-bounded organelle;extracellular organelle;extracellular space;extracellular vesicle;focal adhesion;GTPase complex;heterotrimeric G-protein complex;lysosomal membrane;lytic vacuole membrane;memb…	+	WTSFN_WTCtrl	6	3	22.1	22.1	12.9	37.331	0	25.381	210560000	20	6	6	6	6	6	6	6	6	3	3	3	3	6	1.6714	1.19889	2.56498	0.248858	-1.22954	-0.297337	-1.16691	-0.248858	0.542024
Color2 [A=255, R=255, G=0, B=0]	10	8		P62913	P62913	60S ribosomal protein L11	RPL11	558	By MS/MS	By MS/MS	By MS/MS	By MS/MS	amide biosynthetic process;amide metabolic process;biological regulation;biosynthetic process;cellular aromatic compound metabolic process;cellular biosynthetic process;cellular component assembly;cellular component biogenesis;cellular component organization;cellular component organization or biogenesis;cellular localization;cellular macromolecule localization;cellular metabolic process;cellular …	5S rRNA binding;binding;enzyme binding;enzyme inhibitor activity;enzyme regulator activity;molecular function inhibitor activity;molecular function regulator activity;nucleic acid binding;organic cyclic compound binding;protein binding;RNA binding;rRNA binding;structural constituent of ribosome;structural molecule activity;ubiquitin ligase inhibitor activity;ubiquitin protein ligase binding;ubiqu…	cellular anatomical entity;cytoplasm;cytosol;cytosolic large ribosomal subunit;cytosolic ribosome;extracellular exosome;extracellular membrane-bounded organelle;extracellular organelle;extracellular vesicle;intracellular non-membrane-bounded organelle;intracellular organelle;large ribosomal subunit;membrane;membrane-bounded organelle;non-membrane-bounded organelle;nucleolus;nucleoplasm;organelle;…	+	WTSFN_WTCtrl	5	5	29.8	29.8	29.8	20.252	0	14.572	946300000	14	5	4	4	4	5	4	4	4	5	4	4	4	5	1.59464	0.946433	2.43434	-1.47433	-0.41039	-0.21851	-0.468845	-0.37727	0.903576
Color2 [A=255, R=255, G=0, B=0]	10	8		P62917	P62917	60S ribosomal protein L8	RPL8	559	By MS/MS	By MS/MS	By MS/MS	By MS/MS	amide biosynthetic process;amide metabolic process;biosynthetic process;cellular biosynthetic process;cellular metabolic process;cellular nitrogen compound biosynthetic process;cellular nitrogen compound metabolic process;cellular process;cytoplasmic translation;macromolecule biosynthetic process;macromolecule metabolic process;metabolic process;nitrogen compound metabolic process;organic substan…	binding;nucleic acid binding;organic cyclic compound binding;RNA binding;rRNA binding;structural constituent of ribosome;structural molecule activity	anchoring junction;cell junction;cell-substrate junction;cellular anatomical entity;cytoplasm;cytosol;cytosolic large ribosomal subunit;cytosolic ribosome;focal adhesion;intracellular non-membrane-bounded organelle;intracellular organelle;large ribosomal subunit;membrane;non-membrane-bounded organelle;organelle;polysomal ribosome;postsynapse;postsynaptic density;postsynaptic specialization;protei…	+	WTSFN_WTCtrl	8	8	24.9	24.9	24.9	28.024	0	28.665	382690000	25	8	8	8	8	8	8	8	8	8	8	8	8	8	1.73928	1.03534	2.68169	0.182108	-0.633188	-0.306771	-0.562285	-0.182108	1.07708
Color2 [A=255, R=255, G=0, B=0]	10	8		P63244	P63244	Guanine nucleotide-binding protein subunit beta-2-like 1;Guanine nucleotide-binding protein subunit beta-2-like 1, N-terminally processed	GNB2L1	567	By MS/MS	By MS/MS	By MS/MS	By MS/MS	activation of cysteine-type endopeptidase activity involved in apoptotic process;amide biosynthetic process;amide metabolic process;anatomical structure morphogenesis;biological regulation;biosynthetic process;carbohydrate homeostasis;cell cycle;cellular biosynthetic process;cellular component disassembly;cellular component organization;cellular component organization or biogenesis;cellular homeo…	BH domain binding;BH3 domain binding;binding;cadherin binding;cell adhesion molecule binding;channel inhibitor activity;channel regulator activity;cyclin binding;cysteine-type endopeptidase activator activity involved in apoptotic process;cysteine-type endopeptidase regulator activity involved in apoptotic process;death domain binding;enzyme activator activity;enzyme binding;enzyme inhibitor acti…	cell body;cell projection;cellular anatomical entity;cytoplasm;cytosol;cytosolic small ribosomal subunit;dendrite;extracellular exosome;extracellular membrane-bounded organelle;extracellular organelle;extracellular vesicle;intracellular membrane-bounded organelle;intracellular organelle;IRE1-RACK1-PP2A complex;membrane-bounded organelle;midbody;mitochondrion;neuron projection;neuronal cell body;n…	+	WTSFN_WTCtrl	18	18	70	70	70	35.076	0	178.7	4302400000	68	14	16	18	18	14	16	18	18	14	16	18	18	18	2.00749	1.18763	3.15625	-0.91272	-1.01016	-0.473179	-1.49423	-0.112349	1.06087
Color2 [A=255, R=255, G=0, B=0]	10	8		P63261	P63261	Actin, cytoplasmic 2;Actin, cytoplasmic 2, N-terminally processed	ACTG1	568	By MS/MS	By MS/MS	By MS/MS	By MS/MS	actin cytoskeleton organization;actin filament-based process;actomyosin structure organization;anatomical structure formation involved in morphogenesis;anatomical structure homeostasis;anatomical structure morphogenesis;angiogenesis;axonogenesis;biological regulation;cell adhesion;cell junction assembly;cell junction organization;cell motility;cell projection morphogenesis;cell projection organiz…	adenyl nucleotide binding;adenyl ribonucleotide binding;anion binding;ATP binding;binding;carbohydrate derivative binding;catalytic activity;enzyme binding;heterocyclic compound binding;hydrolase activity;identical protein binding;ion binding;kinase binding;nucleoside phosphate binding;nucleotide binding;organic cyclic compound binding;profilin binding;protein binding;protein kinase binding;purin…	acetyltransferase complex;actin filament;anchoring junction;apical junction complex;axon;axon terminus;basal body patch;blood microparticle;calyx of Held;catalytic complex;cell junction;cell projection;cell-cell junction;cell-substrate junction;cellular anatomical entity;contractile fiber;cytoplasm;cytoplasmic vesicle;cytoskeleton;cytosol;dense body;endocytic vesicle;extracellular exosome;extrace…	+	WTSFN_WTCtrl	19	1	62.9	62.9	4.5	41.792	0	323.31	1.0432E+11	263	18	18	17	17	18	18	17	17	1	0	0	0	19	2.77524	1.55221	4.69147	-1.44466	-0.218645	-0.570829	-0.731188	0.489288	1.12702
Color2 [A=255, R=255, G=0, B=0]	10	8		P68133;P68032;P62736;P63267	P68133;P68032;P62736;P63267	Actin, alpha skeletal muscle;Actin, alpha cardiac muscle 1;Actin, aortic smooth muscle;Actin, gamma-enteric smooth muscle	ACTA1;ACTC1;ACTA2;ACTG2	572	By MS/MS	By MS/MS	By MS/MS	By MS/MS	actin cytoskeleton organization;actin filament organization;actin filament-based movement;actin filament-based process;actin-mediated cell contraction;actin-myosin filament sliding;actomyosin structure organization;anatomical structure development;anatomical structure formation involved in morphogenesis;anatomical structure morphogenesis;biological process involved in interspecies interaction bet…	adenyl nucleotide binding;adenyl ribonucleotide binding;ADP binding;anion binding;ATP binding;ATP-dependent activity;binding;carbohydrate derivative binding;catalytic activity;cytoskeletal motor activity;cytoskeletal protein binding;enzyme binding;heterocyclic compound binding;hydrolase activity;ion binding;kinase binding;microfilament motor activity;myosin binding;nucleoside phosphate binding;nu…	actin cytoskeleton;actin filament;actin filament bundle;actin-based cell projection;actomyosin;anchoring junction;basement membrane;blood microparticle;cell body;cell junction;cell periphery;cell projection;cell-substrate junction;cellular anatomical entity;cilium;collagen-containing extracellular matrix;contractile actin filament bundle;contractile fiber;cytoplasm;cytoskeleton;cytosol;external e…	+	WTSFN_WTCtrl	2	2	34.2	6.9	6.9	42.051	0	8.5087	6446500000	7	12	13	12	11	2	2	2	1	2	2	2	1	13	2.01251	1.32487	3.16538	-1.45307	-0.227763	-0.571196	-0.56482	0.316986	1.07001
Color2 [A=255, R=255, G=0, B=0]	10	8		Q00839	Q00839	Heterogeneous nuclear ribonucleoprotein U	HNRNPU	593	By MS/MS	By MS/MS	By MS/MS	By MS/MS	adaptive thermogenesis;anatomical structure development;axo-dendritic transport;biological regulation;cardiac cell development;cardiac muscle cell development;cell cycle;cell development;cell differentiation;cell division;cellular aromatic compound metabolic process;cellular component organization;cellular component organization or biogenesis;cellular developmental process;cellular localization;c…	actin binding;adenyl nucleotide binding;adenyl ribonucleotide binding;anion binding;ATP binding;basal RNA polymerase II transcription machinery binding;basal transcription machinery binding;binding;carbohydrate derivative binding;chromatin binding;chromatin DNA binding;cis-regulatory region sequence-specific DNA binding;cytoskeletal protein binding;DNA binding;double-stranded DNA binding;double-s…	catalytic complex;catalytic step 2 spliceosome;cell surface;cellular anatomical entity;centrosome;chromosome;CRD-mediated mRNA stability complex;cytoplasm;cytoplasmic region;cytoplasmic ribonucleoprotein granule;cytosol;dendrite cytoplasm;inactive sex chromosome;intracellular membrane-bounded organelle;intracellular non-membrane-bounded organelle;intracellular organelle;intracellular protein-cont…	+	WTSFN_WTCtrl	14	14	20.8	20.8	20.8	90.583	0	63.953	2130400000	35	14	13	12	13	14	13	12	13	14	13	12	13	14	1.39735	1.04188	2.10332	0.277132	-0.763158	-0.131706	-0.376545	-0.277132	0.402086
Color2 [A=255, R=255, G=0, B=0]	10	8		Q08211	Q08211	ATP-dependent RNA helicase A	DHX9	615	By MS/MS	By MS/MS	By MS/MS	By MS/MS	alternative mRNA splicing, via spliceosome;aromatic compound biosynthetic process;biological process involved in interspecies interaction between organisms;biological regulation;biosynthetic process;cell death;cell differentiation;cellular aromatic compound metabolic process;cellular biosynthetic process;cellular component assembly;cellular component organization;cellular component organization o…	3'-5' DNA helicase activity;3'-5' DNA/RNA helicase activity;3'-5' RNA helicase activity;adenyl nucleotide binding;adenyl ribonucleotide binding;anion binding;ATP binding;ATP hydrolysis activity;ATP-dependent activity;ATP-dependent activity, acting on DNA;ATP-dependent activity, acting on RNA;basal RNA polymerase II transcription machinery binding;basal transcription machinery binding;binding;carb…	actin cytoskeleton;catalytic complex;cellular anatomical entity;centrosome;CRD-mediated mRNA stability complex;cytoplasm;cytoplasmic ribonucleoprotein granule;cytoskeleton;cytosol;endonuclease complex;endoribonuclease complex;intracellular membrane-bounded organelle;intracellular non-membrane-bounded organelle;intracellular organelle;intracellular protein-containing complex;membrane;membrane-boun…	+	WTSFN_WTCtrl	26	26	23.5	23.5	23.5	140.96	0	116.34	928380000	51	17	16	20	24	17	16	20	24	17	16	20	24	26	2.56251	1.23975	4.23388	-0.0611004	-0.748875	-0.769565	-0.654001	0.0611004	0.709606
Color2 [A=255, R=255, G=0, B=0]	10	8		Q09666	Q09666	Neuroblast differentiation-associated protein AHNAK	AHNAK	619	By MS/MS	By MS/MS	By MS/MS	By MS/MS	biological regulation;positive regulation of biological process;positive regulation of cellular component organization;positive regulation of cellular process;positive regulation of plasma membrane repair;regulation of biological process;regulation of biosynthetic process;regulation of calcium ion transmembrane transport;regulation of calcium ion transmembrane transporter activity;regulation of c…	binding;cadherin binding;cell adhesion molecule binding;identical protein binding;nucleic acid binding;organic cyclic compound binding;protein binding;RNA binding;S100 protein binding;structural molecule activity;structural molecule activity conferring elasticity	actin cytoskeleton;anchoring junction;bounding membrane of organelle;cell junction;cell-cell contact zone;cell-cell junction;cell-substrate junction;cellular anatomical entity;costamere;cytoplasm;cytoskeleton;cytosol;extracellular exosome;extracellular membrane-bounded organelle;extracellular organelle;extracellular vesicle;focal adhesion;intracellular membrane-bounded organelle;intracellular non…	+	WTSFN_WTCtrl	166	166	52.4	52.4	52.4	629.09	0	323.31	18001000000	453	123	144	143	151	123	144	143	151	123	144	143	151	166	1.57698	1.05328	2.40445	-0.0671441	-1.54484	-0.347909	-1.68361	-0.191814	0.541847
Color2 [A=255, R=255, G=0, B=0]	10	8		Q14151	Q14151	Scaffold attachment factor B2	SAFB2	655	By MS/MS	By MS/MS		By MS/MS	biological regulation;cell differentiation;cellular developmental process;cellular process;developmental process;developmental process involved in reproduction;epithelial cell differentiation;regulation of androgen receptor signaling pathway;regulation of biological process;regulation of biosynthetic process;regulation of cell communication;regulation of cellular biosynthetic process;regulation o…	binding;DNA binding;identical protein binding;nucleic acid binding;organic cyclic compound binding;protein binding;RNA binding;sequence-specific DNA binding	cellular anatomical entity;cytoplasm;extracellular exosome;extracellular membrane-bounded organelle;extracellular organelle;extracellular vesicle;intracellular membrane-bounded organelle;intracellular organelle;membrane-bounded organelle;nuclear body;nucleoplasm;nucleus;organelle;vesicle	+	WTSFN_WTCtrl	2	2	7.5	2.7	2.7	107.47	0.0060817	1.7876	12022000	2	4	2	0	4	1	2	0	2	1	2	0	2	5	1.31499	0.989634	1.96636	0.39735	-0.314292	0.137789	-0.0281979	-0.39735	1.61282
Color2 [A=255, R=255, G=0, B=0]	10	8		Q14257	Q14257	Reticulocalbin-2	RCN2	661	By MS/MS	By MS/MS	By MS/MS	By MS/MS		binding;calcium ion binding;cation binding;ion binding;metal ion binding	cellular anatomical entity;endoplasmic reticulum;endoplasmic reticulum lumen;intracellular membrane-bounded organelle;intracellular non-membrane-bounded organelle;intracellular organelle;intracellular organelle lumen;membrane-bounded organelle;membrane-enclosed lumen;non-membrane-bounded organelle;nucleolus;organelle;organelle lumen	+	WTSFN_WTCtrl	7	7	31.5	31.5	31.5	36.876	0	12.545	177500000	10	3	5	7	1	3	5	7	1	3	5	7	1	7	1.54638	0.90172	2.35281	-1.60034	-1.53952	-1.28927	-0.138633	0.153462	-0.054524
Color2 [A=255, R=255, G=0, B=0]	10	8		Q14566	Q14566	DNA replication licensing factor MCM6	MCM6	666	By MS/MS	By MS/MS	By MS/MS	By MS/MS	biological regulation;cell cycle DNA replication;cell cycle process;cellular aromatic compound metabolic process;cellular component organization;cellular component organization or biogenesis;cellular metabolic process;cellular nitrogen compound metabolic process;cellular process;cellular response to stimulus;cellular response to stress;chromosome organization;DNA conformation change;DNA damage re…	adenyl nucleotide binding;adenyl ribonucleotide binding;anion binding;ATP binding;ATP hydrolysis activity;ATP-dependent activity;ATP-dependent activity, acting on DNA;binding;carbohydrate derivative binding;catalytic activity;catalytic activity, acting on a nucleic acid;catalytic activity, acting on DNA;DNA binding;DNA helicase activity;helicase activity;heterocyclic compound binding;hydrolase ac…	cellular anatomical entity;chromosomal region;chromosome, telomeric region;CMG complex;DNA replication preinitiation complex;intracellular membrane-bounded organelle;intracellular organelle;MCM complex;membrane-bounded organelle;nuclear protein-containing complex;nucleoplasm;nucleus;organelle;protein-containing complex;protein-DNA complex	+	WTSFN_WTCtrl	27	27	34.5	34.5	34.5	92.888	0	70.857	804100000	64	20	20	26	24	20	20	26	24	20	20	26	24	27	2.20387	1.37205	3.52074	-0.706403	-0.15946	-1.398	-0.0980796	0.706403	1.00627
Color2 [A=255, R=255, G=0, B=0]	10	8		Q14683	Q14683	Structural maintenance of chromosomes protein 1A	SMC1A	672	By MS/MS	By MS/MS	By MS/MS	By MS/MS	cell cycle;cell cycle process;cell division;cellular aromatic compound metabolic process;cellular component assembly;cellular component organization;cellular component organization or biogenesis;cellular metabolic process;cellular nitrogen compound metabolic process;cellular process;cellular response to biotic stimulus;cellular response to endogenous stimulus;cellular response to stimulus;cellula…	adenyl nucleotide binding;adenyl ribonucleotide binding;anion binding;ATP binding;ATP hydrolysis activity;binding;carbohydrate derivative binding;catalytic activity;chromatin binding;DNA binding;heterocyclic compound binding;hydrolase activity;hydrolase activity, acting on acid anhydrides;hydrolase activity, acting on acid anhydrides, in phosphorus-containing anhydrides;ion binding;mediator compl…	cellular anatomical entity;chromosomal region;chromosome;chromosome, centromeric region;cohesin complex;condensed chromosome;condensed nuclear chromosome;cytosol;intracellular membrane-bounded organelle;intracellular non-membrane-bounded organelle;intracellular organelle;kinetochore;meiotic cohesin complex;membrane-bounded organelle;mitotic cohesin complex;mitotic spindle pole;non-membrane-bounde…	+	WTSFN_WTCtrl	32	32	26	26	26	143.23	0	80.729	860150000	73	16	25	25	29	16	25	25	29	16	25	25	29	32	1.76013	1.10758	2.71777	-0.297053	-0.595637	-0.379221	-1.38702	0.297053	1.23061
Color2 [A=255, R=255, G=0, B=0]	10	8		Q14807	Q14807	Kinesin-like protein KIF22	KIF22	678	By MS/MS	By MS/MS	By MS/MS	By MS/MS	cell cycle;cell cycle process;cellular aromatic compound metabolic process;cellular component organization;cellular component organization or biogenesis;cellular metabolic process;cellular nitrogen compound metabolic process;cellular process;cellular response to stimulus;cellular response to stress;chromosome localization;chromosome organization;DNA damage response;DNA metabolic process;DNA repai…	adenyl nucleotide binding;adenyl ribonucleotide binding;anion binding;ATP binding;ATP hydrolysis activity;ATP-dependent activity;binding;carbohydrate derivative binding;catalytic activity;cytoskeletal motor activity;cytoskeletal protein binding;DNA binding;heterocyclic compound binding;hydrolase activity;hydrolase activity, acting on acid anhydrides;hydrolase activity, acting on acid anhydrides, …	cellular anatomical entity;chromatin;cytosol;intracellular membrane-bounded organelle;intracellular non-membrane-bounded organelle;intracellular organelle;kinesin complex;kinetochore;membrane-bounded organelle;microtubule;microtubule associated complex;mitotic spindle;non-membrane-bounded organelle;nuclear body;nuclear speck;nucleus;organelle;polymeric cytoskeletal fiber;protein-containing comple…	+	WTSFN_WTCtrl	15	15	28.3	28.3	28.3	73.261	0	47.326	422180000	30	11	10	14	12	11	10	14	12	11	10	14	12	15	1.68391	1.01693	2.5864	-0.651346	-0.319175	-0.725333	0.777055	0.651346	0.343517
Color2 [A=255, R=255, G=0, B=0]	10	8		Q14974	Q14974	Importin subunit beta-1	KPNB1	681	By MS/MS	By MS/MS	By MS/MS	By MS/MS	astral microtubule organization;biological regulation;cell cycle process;cellular component assembly;cellular component organization;cellular component organization or biogenesis;cellular localization;cellular macromolecule localization;cellular process;chromosome localization;chromosome movement towards spindle pole;cytoplasmic microtubule organization;cytoskeleton organization;establishment of …	amide binding;binding;cation binding;enzyme binding;GTPase binding;heat shock protein binding;Hsp90 protein binding;importin-alpha family protein binding;ion binding;metal ion binding;molecular carrier activity;nuclear import signal receptor activity;nuclear localization sequence binding;nucleic acid binding;nucleocytoplasmic carrier activity;organic cyclic compound binding;peptide binding;protei…	cellular anatomical entity;cytoplasm;cytoplasmic ribonucleoprotein granule;cytoplasmic stress granule;cytoplasmic vesicle lumen;cytosol;endoplasmic reticulum subcompartment;endoplasmic reticulum tubular network;envelope;extracellular exosome;extracellular membrane-bounded organelle;extracellular organelle;extracellular region;extracellular vesicle;ficolin-1-rich granule lumen;intracellular membra…	+	WTSFN_WTCtrl	9	9	11.2	11.2	11.2	97.169	0	14.383	176580000	18	5	5	7	5	5	5	7	5	5	5	7	5	9	1.31377	1.15269	1.96435	0.227468	-0.0151862	-1.34206	-1.50046	-0.227468	1.3715
Color2 [A=255, R=255, G=0, B=0]	10	8		Q16629	Q16629	Serine/arginine-rich splicing factor 7	SRSF7	703	By MS/MS	By MS/MS	By MS/MS	By MS/MS	biological regulation;cellular aromatic compound metabolic process;cellular metabolic process;cellular nitrogen compound metabolic process;cellular process;cellular response to chemical stimulus;cellular response to cytokine stimulus;cellular response to leukemia inhibitory factor;cellular response to organic substance;cellular response to stimulus;establishment of localization;establishment of R…	binding;cation binding;ion binding;metal ion binding;mRNA binding;nucleic acid binding;organic cyclic compound binding;protein binding;protein domain specific binding;RNA binding;transition metal ion binding;zinc ion binding	cellular anatomical entity;cytoplasm;extracellular exosome;extracellular membrane-bounded organelle;extracellular organelle;extracellular vesicle;intracellular membrane-bounded organelle;intracellular organelle;membrane-bounded organelle;nuclear body;nuclear speck;nucleoplasm;nucleus;organelle;vesicle	+	WTSFN_WTCtrl	4	3	18.5	18.5	12.6	27.366	0	11.127	278220000	11	4	4	4	4	4	4	4	4	3	3	3	3	4	1.37526	1.09999	2.06655	0.310523	-0.602419	0.128083	-1.08911	-0.310523	0.602419
Color2 [A=255, R=255, G=0, B=0]	10	8		Q5SY16	Q5SY16	Polynucleotide 5-hydroxyl-kinase NOL9	NOL9	736	By MS/MS	By MS/MS	By MS/MS	By MS/MS	cellular aromatic compound metabolic process;cellular metabolic process;cellular nitrogen compound metabolic process;cellular process;cleavage in ITS2 between 5.8S rRNA and LSU-rRNA of tricistronic rRNA transcript (SSU-rRNA, 5.8S rRNA, LSU-rRNA);endonucleolytic cleavage of tricistronic rRNA transcript (SSU-rRNA, 5.8S rRNA, LSU-rRNA);heterocycle metabolic process;macromolecule metabolic process;ma…	adenyl nucleotide binding;adenyl ribonucleotide binding;anion binding;ATP binding;ATP-dependent polydeoxyribonucleotide 5'-hydroxyl-kinase activity;ATP-dependent polynucleotide 5'-hydroxyl-kinase activity;binding;carbohydrate derivative binding;catalytic activity;heterocyclic compound binding;ion binding;kinase activity;nucleic acid binding;nucleobase-containing compound kinase activity;nucleosid…	cellular anatomical entity;cytoskeleton;intermediate filament cytoskeleton;intracellular membrane-bounded organelle;intracellular non-membrane-bounded organelle;intracellular organelle;membrane;membrane-bounded organelle;non-membrane-bounded organelle;nucleolus;nucleoplasm;nucleus;organelle	+	WTSFN_WTCtrl	7	6	10.7	10.7	9.5	79.322	0	11.185	208560000	14	4	6	6	6	4	6	6	6	4	6	6	6	7	2.28321	0.792018	3.67285	-0.101819	-0.40673	-0.223802	-0.590717	0.101819	0.928666
Color2 [A=255, R=255, G=0, B=0]	10	8		Q71UM5	Q71UM5	40S ribosomal protein S27-like	RPS27L	792	By MS/MS	By MS/MS	By MS/MS	By MS/MS	activation of cysteine-type endopeptidase activity involved in apoptotic process;amide biosynthetic process;amide metabolic process;apoptotic signaling pathway;biological regulation;biosynthetic process;cell cycle checkpoint signaling;cell cycle process;cellular biosynthetic process;cellular component assembly;cellular component organization;cellular component organization or biogenesis;cellular …	binding;cation binding;cysteine-type endopeptidase activator activity involved in apoptotic process;cysteine-type endopeptidase regulator activity involved in apoptotic process;enzyme activator activity;enzyme regulator activity;ion binding;metal ion binding;molecular function activator activity;molecular function regulator activity;nucleic acid binding;organic cyclic compound binding;peptidase a…	cellular anatomical entity;cytosolic small ribosomal subunit;intracellular membrane-bounded organelle;intracellular organelle;membrane-bounded organelle;nucleus;organelle;protein-containing complex;ribonucleoprotein complex;ribosomal subunit;small ribosomal subunit	+	WTSFN_WTCtrl	3	1	38.1	38.1	13.1	9.4771	0	15.378	1145900000	13	3	3	3	3	3	3	3	3	1	1	1	1	3	2.20662	1.23365	3.52597	-0.913423	-1.0142	-1.23754	-0.367811	0.372468	0.44713
Color2 [A=255, R=255, G=0, B=0]	10	8		Q7Z5K2	Q7Z5K2	Wings apart-like protein homolog	WAPAL	808	By MS/MS	By MS/MS	By MS/MS	By MS/MS	biological regulation;cell cycle process;cell division;cellular component organization;cellular component organization or biogenesis;cellular localization;cellular macromolecule localization;cellular process;chromosome organization;chromosome segregation;localization;macromolecule localization;mitotic cell cycle process;mitotic sister chromatid segregation;negative regulation of binding;negative …	ATP-dependent activity;ATP-dependent activity, acting on DNA;ATP-dependent protein-DNA unloader activity;catalytic activity;catalytic activity, acting on a nucleic acid;catalytic activity, acting on DNA	cellular anatomical entity;chromatin;chromosomal region;chromosome;chromosome, centromeric region;cytoplasm;cytosol;intercellular bridge;intracellular membrane-bounded organelle;intracellular non-membrane-bounded organelle;intracellular organelle;membrane-bounded organelle;mitotic spindle;non-membrane-bounded organelle;nucleoplasm;nucleus;organelle;protein-containing complex;protein-DNA complex;s…	+	WTSFN_WTCtrl	4	4	4.3	4.3	4.3	132.94	0	9.0287	77565000	8	2	4	2	3	2	4	2	3	2	4	2	3	4	4.43452	1.81254	9.58913	-1.02947	-0.454446	-0.787874	-0.549539	0.961931	1.51274
Color2 [A=255, R=255, G=0, B=0]	10	8		Q8TCJ2	Q8TCJ2	Dolichyl-diphosphooligosaccharide--protein glycosyltransferase subunit STT3B	STT3B	863	By MS/MS	By MS/MS	By MS/MS	By MS/MS	carbohydrate derivative catabolic process;carbohydrate derivative metabolic process;catabolic process;cellular process;cellular response to stimulus;cellular response to stress;co-translational protein modification;ERAD pathway;glycoprotein catabolic process;glycoprotein metabolic process;glycosylation;macromolecule catabolic process;macromolecule glycosylation;macromolecule metabolic process;mac…	binding;catalytic activity;cation binding;dolichyl-diphosphooligosaccharide-protein glycotransferase activity;glycosyltransferase activity;hexosyltransferase activity;ion binding;metal ion binding;oligosaccharyl transferase activity;transferase activity	catalytic complex;cellular anatomical entity;endoplasmic reticulum;endoplasmic reticulum membrane;endoplasmic reticulum protein-containing complex;intracellular membrane-bounded organelle;intracellular organelle;membrane;membrane protein complex;membrane-bounded organelle;oligosaccharyltransferase complex;oligosaccharyltransferase I complex;organelle;organelle membrane;protein-containing complex;…	+	WTSFN_WTCtrl	4	4	6.2	5.3	5.3	93.673	0	7.0895	84924000	7	2	4	3	4	2	3	3	3	2	3	3	3	5	1.37109	0.731181	2.05961	-0.559821	0.363539	0.825189	0.646763	0.664192	1.3952
Color2 [A=255, R=255, G=0, B=0]	10	8		Q96PV6	Q96PV6	Leukocyte receptor cluster member 8	LENG8	939	By MS/MS	By MS/MS	By MS/MS	By MS/MS			cellular anatomical entity;intracellular membrane-bounded organelle;intracellular organelle;membrane-bounded organelle;nucleus;organelle;protein-containing complex	+	WTSFN_WTCtrl	15	15	23.6	23.6	23.6	88.156	0	40.292	382040000	22	7	11	15	8	7	11	15	8	7	11	15	8	15	2.43483	1.43148	3.97219	-1.1035	-0.500035	-0.421486	-1.63787	0.107673	1.14313
Color2 [A=255, R=255, G=0, B=0]	10	8		Q9H0M0	Q9H0M0	NEDD4-like E3 ubiquitin-protein ligase WWP1	WWP1	1005	By MS/MS	By MS/MS	By MS/MS	By MS/MS	anatomical structure development;biological process involved in interaction with host;biological process involved in interspecies interaction between organisms;biological process involved in symbiotic interaction;biological regulation;catabolic process;cellular process;central nervous system development;developmental process;entry into host;establishment of localization;localization;macromolecule…	acyltransferase activity;aminoacyltransferase activity;catalytic activity;catalytic activity, acting on a protein;transferase activity;ubiquitin protein ligase activity;ubiquitin-like protein ligase activity;ubiquitin-like protein transferase activity;ubiquitin-protein transferase activity	catalytic complex;cellular anatomical entity;cytoplasm;cytosol;extracellular exosome;extracellular membrane-bounded organelle;extracellular organelle;extracellular vesicle;intracellular membrane-bounded organelle;intracellular organelle;intracellular protein-containing complex;membrane;membrane-bounded organelle;nucleus;organelle;plasma membrane;protein-containing complex;transferase complex;ubiq…	+	WTSFN_WTCtrl	4	2	4	4	2.2	105.2	0	4.8204	35805000	8	4	3	3	3	4	3	3	3	2	2	2	2	4	1.66562	1.10603	2.5551	-0.123874	-1.15355	-1.38531	-0.480969	0.123874	1.25598
Color2 [A=255, R=255, G=0, B=0]	10	8		Q9H4L4	Q9H4L4	Sentrin-specific protease 3	SENP3	1017	By MS/MS	By MS/MS	By MS/MS	By MS/MS	biological regulation;macromolecule metabolic process;macromolecule modification;metabolic process;negative regulation of biological process;negative regulation of cellular metabolic process;negative regulation of cellular process;negative regulation of DNA metabolic process;negative regulation of DNA recombination;negative regulation of DNA repair;negative regulation of double-strand break repai…	catalytic activity;catalytic activity, acting on a protein;cysteine-type deubiquitinase activity;cysteine-type peptidase activity;deSUMOylase activity;deubiquitinase activity;hydrolase activity;peptidase activity;ubiquitin-like protein peptidase activity	catalytic complex;cellular anatomical entity;cytoplasm;histone methyltransferase complex;intracellular membrane-bounded organelle;intracellular non-membrane-bounded organelle;intracellular organelle;membrane-bounded organelle;methyltransferase complex;MLL1 complex;MLL1/2 complex;non-membrane-bounded organelle;nuclear protein-containing complex;nucleolus;nucleoplasm;nucleus;organelle;protein-conta…	+	WTSFN_WTCtrl	12	12	25.8	25.8	25.8	65.009	0	25.532	323230000	22	6	7	9	11	6	7	9	11	6	7	9	11	12	1.60156	0.830597	2.44607	-0.0696777	-0.50195	-0.11289	0.502141	0.675316	0.951302
Color2 [A=255, R=255, G=0, B=0]	10	8		Q9NR30;Q9BQ39	Q9NR30	Nucleolar RNA helicase 2	DDX21	1043	By MS/MS	By MS/MS	By MS/MS	By MS/MS	aromatic compound biosynthetic process;biological process involved in interspecies interaction between organisms;biological regulation;biosynthetic process;cell differentiation;cellular aromatic compound metabolic process;cellular biosynthetic process;cellular component organization;cellular component organization or biogenesis;cellular developmental process;cellular metabolic process;cellular ni…	7SK snRNA binding;adenyl nucleotide binding;adenyl ribonucleotide binding;anion binding;ATP binding;ATP hydrolysis activity;ATP-dependent activity;ATP-dependent activity, acting on RNA;binding;carbohydrate derivative binding;catalytic activity;catalytic activity, acting on a nucleic acid;catalytic activity, acting on RNA;double-stranded RNA binding;enzyme inhibitor activity;enzyme regulator activ…	ATPase complex;B-WICH complex;catalytic complex;cellular anatomical entity;chromosome;cytosol;intracellular membrane-bounded organelle;intracellular non-membrane-bounded organelle;intracellular organelle;membrane;membrane-bounded organelle;mitochondrion;non-membrane-bounded organelle;nuclear protein-containing complex;nucleolus;nucleoplasm;organelle;plasma membrane;protein-containing complex;SWI/…	+	WTSFN_WTCtrl	13	13	20.2	20.2	20.2	87.343	0	41.194	338620000	24	7	3	6	13	7	3	6	13	7	3	6	13	13	1.54479	1.24984	2.35013	0.331353	-1.61763	-0.625156	-1.06585	-0.331353	0.264751
Color2 [A=255, R=255, G=0, B=0]	10	8		Q9NZB2;Q5T035	Q9NZB2	Constitutive coactivator of PPAR-gamma-like protein 1	FAM120A	1084	By MS/MS	By MS/MS	By MS/MS	By MS/MS		binding;nucleic acid binding;organic cyclic compound binding;RNA binding	cellular anatomical entity;cytosol;intracellular membrane-bounded organelle;intracellular organelle;membrane;membrane-bounded organelle;nucleus;organelle;plasma membrane	+	WTSFN_WTCtrl	21	20	24.7	24.7	23.4	121.89	0	66.844	557340000	50	15	18	17	18	15	18	17	18	14	17	16	18	21	1.58524	0.941491	2.41843	-0.00883669	-0.841464	-0.23968	-0.728428	0.00883669	1.45223
Color2 [A=255, R=255, G=0, B=0]	10	8		Q9P0U3	Q9P0U3	Sentrin-specific protease 1	SENP1	1090	By MS/MS	By MS/MS	By MS/MS	By MS/MS	activation of cysteine-type endopeptidase activity involved in apoptotic process;apoptotic signaling pathway;biological regulation;cellular process;macromolecule metabolic process;macromolecule modification;metabolic process;nitrogen compound metabolic process;organic substance metabolic process;organonitrogen compound metabolic process;peptidyl-amino acid modification;peptidyl-lysine modificatio…	catalytic activity;catalytic activity, acting on a protein;cysteine-type endopeptidase activity;cysteine-type peptidase activity;deSUMOylase activity;endopeptidase activity;hydrolase activity;peptidase activity;SUMO-specific endopeptidase activity;ubiquitin-like protein peptidase activity;ubiquitin-like protein-specific endopeptidase activity	anchoring junction;cell junction;cell-substrate junction;cellular anatomical entity;cytoplasm;focal adhesion;intracellular membrane-bounded organelle;intracellular organelle;membrane;membrane-bounded organelle;nuclear membrane;nucleoplasm;nucleus;organelle;organelle membrane	+	WTSFN_WTCtrl	6	6	11.8	11.8	11.8	73.48	0	18.048	136590000	11	4	5	3	4	4	5	3	4	4	5	3	4	6	1.35123	1.07998	2.02658	0.172765	-0.956455	-0.445667	-1.22808	0.679469	1.41777
Color2 [A=255, R=255, G=0, B=0]	10	8		Q9ULX6	Q9ULX6	A-kinase anchor protein 8-like	AKAP8L	1127	By MS/MS	By MS/MS	By MS/MS	By MS/MS	biological regulation;cell cycle G2/M phase transition;cell cycle phase transition;cell cycle process;cellular aromatic compound metabolic process;cellular component disassembly;cellular component organization;cellular component organization or biogenesis;cellular metabolic process;cellular nitrogen compound metabolic process;cellular process;chromosome condensation;chromosome organization;hetero…	binding;cation binding;DEAD/H-box RNA helicase binding;DNA binding;enzyme binding;histone deacetylase binding;ion binding;lamin binding;metal ion binding;nucleic acid binding;organic cyclic compound binding;protein binding;protein kinase A binding;protein kinase A regulatory subunit binding;RNA binding	cellular anatomical entity;chromatin;cytoplasm;intracellular membrane-bounded organelle;intracellular organelle;membrane-bounded organelle;nuclear body;nuclear matrix;nuclear speck;nucleoplasm;nucleus;organelle;PML body;protein-containing complex;protein-DNA complex;ribonucleoprotein complex	+	WTSFN_WTCtrl	3	3	6.5	6.5	6.5	71.639	0	6.6596	64499000	7	2	1	2	1	2	1	2	1	2	1	2	1	3	1.63971	0.590186	2.5109	-1.5929	-0.97226	-1.20409	-0.687878	-0.275677	-0.453067
Color2 [A=255, R=255, G=0, B=0]	10	8		Q9UQE7	Q9UQE7	Structural maintenance of chromosomes protein 3	SMC3	1140	By MS/MS	By MS/MS	By MS/MS	By MS/MS	biological regulation;cell cycle;cell cycle process;cell division;cellular aromatic compound metabolic process;cellular component assembly;cellular component organization;cellular component organization or biogenesis;cellular metabolic process;cellular nitrogen compound metabolic process;cellular process;cellular response to stimulus;cellular response to stress;chromosome organization;cytoskeleto…	adenyl nucleotide binding;adenyl ribonucleotide binding;anion binding;ATP binding;ATP hydrolysis activity;ATP-dependent activity;beta-tubulin binding;binding;carbohydrate derivative binding;catalytic activity;catalytic activity, acting on a nucleic acid;catalytic activity, acting on DNA;chromatin binding;cohesin loader activity;cytoskeletal motor activity;cytoskeletal protein binding;DNA binding;…	cellular anatomical entity;chromatin;chromosomal region;chromosome;chromosome, centromeric region;cohesin complex;cytosol;intracellular membrane-bounded organelle;intracellular non-membrane-bounded organelle;intracellular organelle;lateral element;meiotic cohesin complex;membrane-bounded organelle;mitotic cohesin complex;mitotic spindle pole;non-membrane-bounded organelle;nuclear matrix;nucleopla…	+	WTSFN_WTCtrl	29	29	26.6	26.6	26.6	141.54	0	70.41	747570000	60	20	22	21	23	20	22	21	23	20	22	21	23	29	1.88174	1.18043	2.9308	-0.147508	-0.641562	-0.564134	-1.61501	0.147508	1.05912
Color2 [A=255, R=255, G=0, B=0]	10	8		Q9Y446	Q9Y446	Plakophilin-3	PKP3	1166	By MS/MS	By MS/MS	By MS/MS	By MS/MS	biological regulation;cell adhesion;cell junction assembly;cell junction organization;cell-cell adhesion;cell-cell junction assembly;cell-cell junction organization;cellular component assembly;cellular component organization;cellular component organization or biogenesis;cellular localization;cellular macromolecule localization;cellular process;desmosome assembly;desmosome organization;localizatio…	alpha-catenin binding;binding;cadherin binding;cadherin binding involved in cell-cell adhesion;cell adhesion mediator activity;cell adhesion molecule binding;cell-cell adhesion mediator activity;enzyme binding;protein binding	adherens junction;anchoring junction;cell junction;cell-cell junction;cellular anatomical entity;cornified envelope;cytoplasm;desmosome;intracellular membrane-bounded organelle;intracellular organelle;membrane;membrane-bounded organelle;messenger ribonucleoprotein complex;nucleoplasm;nucleus;organelle;plasma membrane;protein-containing complex;ribonucleoprotein complex	+	WTSFN_WTCtrl	23	23	34.3	34.3	34.3	87.081	0	91.197	2436500000	64	21	22	22	18	21	22	22	18	21	22	22	18	23	1.54738	0.180476	2.35451	-0.911556	-1.11554	-0.809737	-1.00626	-0.800697	-0.693551
Color2 [A=255, R=255, G=0, B=0]	10	8		Q9Y4W2	Q9Y4W2	Ribosomal biogenesis protein LAS1L	LAS1L	1173	By MS/MS	By MS/MS	By MS/MS	By MS/MS	cellular aromatic compound metabolic process;cellular metabolic process;cellular nitrogen compound metabolic process;cellular process;heterocycle metabolic process;macromolecule metabolic process;maturation of 5.8S rRNA;maturation of LSU-rRNA;metabolic process;ncRNA metabolic process;ncRNA processing;nitrogen compound metabolic process;nucleic acid metabolic process;nucleobase-containing compound…	binding;catalytic activity;endonuclease activity;hydrolase activity;hydrolase activity, acting on ester bonds;nuclease activity;nucleic acid binding;organic cyclic compound binding;RNA binding	catalytic complex;cellular anatomical entity;endonuclease complex;endoribonuclease complex;exoribonuclease complex;histone methyltransferase complex;intracellular non-membrane-bounded organelle;intracellular organelle;intracellular protein-containing complex;Las1 complex;membrane;methyltransferase complex;MLL1 complex;MLL1/2 complex;non-membrane-bounded organelle;nuclear protein-containing comple…	+	WTSFN_WTCtrl	12	12	21.4	21.4	21.4	83.064	0	47.625	341410000	32	9	10	11	9	9	10	11	9	9	10	11	9	12	1.66929	0.680847	2.56138	-0.136341	-0.485705	-0.0556801	-0.831809	0.136341	0.893437
Color2 [A=255, R=169, G=169, B=169]	1	4		Q8N109;Q8NHK3;A0A0G2JPC4;A0A0G2JN68	Q8N109;Q8NHK3;A0A0G2JPC4;A0A0G2JN68	Killer cell immunoglobulin-like receptor 2DL5A;Killer cell immunoglobulin-like receptor 2DL5B	KIR2DL5A;KIR2DL5B	0	By MS/MS	By MS/MS	By MS/MS	By MS/MS			cellular anatomical entity;membrane;plasma membrane			1	1	2.4	2.4	2.4	40.678	0.0093537	1.6589	64854000	4	1	1	1	1	1	1	1	1	1	1	1	1	1	0.061573	-0.447015	-1.23104	-0.227235	-0.42476	-0.336305	0.714121	0.227235	-0.707666
Color2 [A=255, R=169, G=169, B=169]	1	4		A0FGR8	A0FGR8	Extended synaptotagmin-2	ESYT2	2	By MS/MS	By MS/MS	By MS/MS	By MS/MS	cellular process;endocytosis;endoplasmic reticulum localization;endoplasmic reticulum-plasma membrane tethering;establishment of localization;import into cell;lipid transport;localization;membrane docking;organelle localization;organelle localization by membrane tethering;organic substance transport;transport;vesicle-mediated transport	binding;cadherin binding;calcium ion binding;calcium-dependent phospholipid binding;cation binding;cell adhesion molecule binding;identical protein binding;ion binding;lipid binding;metal ion binding;phosphatidylcholine binding;phosphatidylethanolamine binding;phosphatidylinositol binding;phospholipid binding;protein binding	cellular anatomical entity;cytoplasmic side of membrane;cytoplasmic side of plasma membrane;cytosol;endoplasmic reticulum membrane;endoplasmic reticulum-plasma membrane contact site;extrinsic component of cytoplasmic side of plasma membrane;extrinsic component of membrane;extrinsic component of plasma membrane;membrane;organelle membrane;organelle membrane contact site;plasma membrane;side of mem…			12	12	16.3	16.3	16.3	102.36	0	44.341	485710000	30	6	12	12	12	6	12	12	12	6	12	12	12	12	0.860415	0.684136	1.19876	-0.807447	0.303092	0.0471729	-0.804186	0.543831	1.64699
Color2 [A=255, R=169, G=169, B=169]	1	4		A3KMH1	A3KMH1	von Willebrand factor A domain-containing protein 8	VWA8	6	By MS/MS	By MS/MS	By MS/MS	By matching		adenyl nucleotide binding;adenyl ribonucleotide binding;anion binding;ATP binding;ATP hydrolysis activity;binding;carbohydrate derivative binding;catalytic activity;heterocyclic compound binding;hydrolase activity;hydrolase activity, acting on acid anhydrides;hydrolase activity, acting on acid anhydrides, in phosphorus-containing anhydrides;ion binding;nucleoside phosphate binding;nucleotide bind…	cellular anatomical entity;cytoplasm;intracellular membrane-bounded organelle;intracellular organelle;membrane-bounded organelle;microbody;mitochondrion;organelle;peroxisome			5	5	2.8	2.8	2.8	214.82	0	7.8291	38531000	8	4	3	4	2	4	3	4	2	4	3	4	2	5	0.0395694	-0.65486	-1.54134	-0.122256	-0.0760384	-0.875272	-0.494461	-1.05995	-1.71319
Color2 [A=255, R=169, G=169, B=169]	1	4		A6NHL2	A6NHL2	Tubulin alpha chain-like 3	TUBAL3	8	By MS/MS	By MS/MS	By MS/MS	By matching	cell cycle;cellular component organization;cellular component organization or biogenesis;cellular process;cytoskeleton organization;microtubule cytoskeleton organization;microtubule-based process;mitotic cell cycle;organelle organization	anion binding;binding;carbohydrate derivative binding;catalytic activity;cation binding;GTP binding;guanyl nucleotide binding;guanyl ribonucleotide binding;heterocyclic compound binding;hydrolase activity;ion binding;metal ion binding;nucleoside phosphate binding;nucleotide binding;organic cyclic compound binding;purine nucleotide binding;purine ribonucleoside triphosphate binding;purine ribonucl…	cellular anatomical entity;cytoplasm;microtubule;polymeric cytoskeletal fiber;supramolecular complex;supramolecular fiber;supramolecular polymer			1	1	9.4	3.8	3.8	49.908	0	15.129	72443000	4	2	3	4	2	1	1	1	0	1	1	1	0	4	0.155412	-0.357864	-0.55083	0.690541	0.215313	0.329232	-0.542509	1.07043	0.59318
Color2 [A=255, R=169, G=169, B=169]	1	4		A6NKT7;Q7Z3J3;Q99666;O14715	A6NKT7;Q7Z3J3;Q99666;O14715	RanBP2-like and GRIP domain-containing protein 3;RanBP2-like and GRIP domain-containing protein 4;RANBP2-like and GRIP domain-containing protein 5/6;RANBP2-like and GRIP domain-containing protein 8	RGPD3;RGPD4;RGPD5;RGPD8	9	By MS/MS	By MS/MS	By MS/MS	By MS/MS	cellular localization;cellular macromolecule localization;cellular process;establishment of localization;establishment of localization in cell;establishment of protein localization;establishment of protein localization to organelle;import into nucleus;intracellular protein transport;intracellular transport;localization;macromolecule localization;nitrogen compound transport;NLS-bearing protein imp…	binding;enzyme binding;GTPase binding;protein binding;small GTPase binding	cellular anatomical entity;cytoplasm;nuclear pore;nuclear protein-containing complex;protein-containing complex			1	1	16.3	0.7	0.7	197.48	0	5.1087	107740000	6	13	18	21	23	1	1	1	1	1	1	1	1	25	0.261893	-0.103732	-0.123559	-0.230974	-1.31396	0.241357	1.41248	-1.62636	0.4528
Color2 [A=255, R=169, G=169, B=169]	1	4		A8CG34;Q96HA1;Q6PJE2;A6NF01	A8CG34;Q96HA1	Nuclear envelope pore membrane protein POM 121C;Nuclear envelope pore membrane protein POM 121	POM121C;POM121	10	By MS/MS	By MS/MS	By MS/MS	By MS/MS	cellular localization;cellular macromolecule localization;cellular process;establishment of localization;establishment of localization in cell;establishment of protein localization;establishment of protein localization to organelle;establishment of RNA localization;import into nucleus;intracellular protein transport;intracellular transport;localization;macromolecule localization;mRNA transport;ni…	amide binding;binding;nuclear localization sequence binding;peptide binding;signal sequence binding;structural constituent of nuclear pore;structural molecule activity	cellular anatomical entity;endoplasmic reticulum membrane;envelope;membrane;nuclear envelope;nuclear membrane;nuclear pore;nuclear protein-containing complex;nucleoplasm;organelle envelope;organelle membrane;protein-containing complex			6	6	5.7	5.7	5.7	125.09	0	14.149	112590000	13	4	5	6	4	4	5	6	4	4	5	6	4	6	0.167652	-0.259438	-0.491547	-0.41572	-0.498239	0.374834	0.149628	0.202863	0.453236
Color2 [A=255, R=169, G=169, B=169]	1	4		B2RTY4;Q13459	B2RTY4;Q13459	Unconventional myosin-IXa;Unconventional myosin-IXb	MYO9A;MYO9B	11	By MS/MS	By MS/MS	By MS/MS	By MS/MS	actin filament-based movement;actin filament-based process;anatomical structure morphogenesis;biological regulation;cell differentiation;cell junction assembly;cell junction organization;cell projection morphogenesis;cell projection organization;cell surface receptor signaling pathway;cellular anatomical entity morphogenesis;cellular component assembly;cellular component organization;cellular com…	actin binding;actin filament binding;adenyl nucleotide binding;adenyl ribonucleotide binding;ADP binding;anion binding;ATP binding;ATP hydrolysis activity;ATP-dependent activity;binding;calmodulin binding;carbohydrate derivative binding;catalytic activity;cation binding;cytoskeletal motor activity;cytoskeletal protein binding;enzyme activator activity;enzyme binding;enzyme regulator activity;GTPa…	actin cytoskeleton;actin filament;axonal growth cone;cell cortex;cell junction;cell projection;cellular anatomical entity;cytoplasm;cytoskeleton;cytosol;growth cone;intracellular non-membrane-bounded organelle;intracellular organelle;lamellipodium;membrane;myosin complex;non-membrane-bounded organelle;organelle;perinuclear region of cytoplasm;plasma membrane bounded cell projection;polymeric cyto…			2	2	0.7	0.7	0.7	292.7	0.0020161	2.688	197300000	6	1	2	2	1	1	2	2	1	1	2	2	1	2	0.294742	-0.0118576	-0.0190539	-1.09048	0.244355	1.53088	0.183902	-0.45006	0.973478
Color2 [A=255, R=169, G=169, B=169]	1	4		P0CG08;B7ZAQ6	P0CG08;B7ZAQ6	Golgi pH regulator B;Golgi pH regulator A	GPR89B;GPR89A	12	By matching	By MS/MS	By MS/MS	By MS/MS	biological regulation;cell activation;cell differentiation;cellular developmental process;cellular homeostasis;cellular localization;cellular macromolecule localization;cellular process;chemical homeostasis;developmental process;establishment of localization;establishment of protein localization;homeostatic process;immune system process;intracellular chemical homeostasis;intracellular monoatomic …	channel activity;gated channel activity;monoatomic anion channel activity;monoatomic anion transmembrane transporter activity;monoatomic ion channel activity;monoatomic ion transmembrane transporter activity;passive transmembrane transporter activity;transmembrane transporter activity;transporter activity;voltage-gated channel activity;voltage-gated monoatomic anion channel activity;voltage-gated…	bounding membrane of organelle;cellular anatomical entity;cytoplasmic vesicle membrane;Golgi cisterna membrane;Golgi membrane;Golgi-associated vesicle membrane;membrane;organelle membrane;vesicle membrane			2	2	5.5	5.5	5.5	52.916	0	10.594	62940000	5	1	2	2	2	1	2	2	2	1	2	2	2	2	0.0128345	-0.826889	-2.33501	1.14828	0.360965	0.0677367	-0.241002	-0.979072	-0.360965
Color2 [A=255, R=255, G=0, B=0]	9	10		Bioid	Bioid			13	By MS/MS	By MS/MS	By MS/MS	By MS/MS						8	8	28.8	28.8	28.8	35.24	0	34.039	954400000	24	6	8	8	8	6	8	8	8	6	8	8	8	8	5.31426429171708E-06	-1.47113	-11.619	1.7165	1.41622	1.59163	1.4406	-0.0415302	0.102277
Color2 [A=255, R=169, G=169, B=169]	1	4		P63165;G2XKQ0	P63165;G2XKQ0	Small ubiquitin-related modifier 1;Small ubiquitin-related modifier	SUMO1	65	By MS/MS	By matching	By MS/MS	By MS/MS	anatomical structure development;biological regulation;cellular aromatic compound metabolic process;cellular component organization;cellular component organization or biogenesis;cellular localization;cellular macromolecule localization;cellular metabolic process;cellular nitrogen compound metabolic process;cellular process;cellular response to cadmium ion;cellular response to chemical stimulus;ce…	binding;channel regulator activity;enzyme binding;identical protein binding;ion channel regulator activity;molecular function regulator activity;molecular tag activity;nucleic acid binding;organic cyclic compound binding;potassium channel regulator activity;protease binding;protein binding;protein tag activity;RNA binding;small protein activating enzyme binding;transcription factor binding;transp…	cellular anatomical entity;chromosome;cytosol;intracellular membrane-bounded organelle;intracellular non-membrane-bounded organelle;intracellular organelle;membrane;membrane-bounded organelle;non-membrane-bounded organelle;nuclear body;nuclear membrane;nuclear pore;nuclear protein-containing complex;nuclear speck;nuclear stress granule;nucleolus;nucleoplasm;nucleus;organelle;organelle membrane;pl…			2	2	18.8	18.8	18.8	11.557	0	3.8042	71156000	4	1	2	2	2	1	2	2	2	1	2	2	2	2	0.163985	-0.237301	-0.508922	-0.173595	0.363889	-0.579141	1.25896	0.173595	-0.363889
Color2 [A=255, R=169, G=169, B=169]	1	4		O00148	O00148	ATP-dependent RNA helicase DDX39A	DDX39A	66	By MS/MS	By MS/MS	By MS/MS	By MS/MS	cellular aromatic compound metabolic process;cellular localization;cellular metabolic process;cellular nitrogen compound metabolic process;cellular process;establishment of localization;establishment of localization in cell;establishment of RNA localization;heterocycle metabolic process;intracellular transport;localization;macromolecule metabolic process;metabolic process;mRNA export from nucleus…	adenyl nucleotide binding;adenyl ribonucleotide binding;anion binding;ATP binding;ATP hydrolysis activity;ATP-dependent activity;ATP-dependent activity, acting on RNA;binding;carbohydrate derivative binding;catalytic activity;catalytic activity, acting on a nucleic acid;catalytic activity, acting on RNA;helicase activity;heterocyclic compound binding;hydrolase activity;hydrolase activity, acting …	cellular anatomical entity;cytoplasm;intracellular membrane-bounded organelle;intracellular organelle;membrane;membrane-bounded organelle;nuclear body;nuclear speck;nucleoplasm;nucleus;organelle			22	11	57.6	57.6	29	49.129	0	200.35	16863000000	123	19	21	22	22	19	21	22	22	9	10	11	11	22	0.163022	-0.290486	-0.513536	-0.567885	0.155076	1.52509	0.117104	0.0601933	0.930335
Color2 [A=255, R=169, G=169, B=169]	1	4		O00159	O00159	Unconventional myosin-Ic	MYO1C	67	By MS/MS	By MS/MS	By MS/MS	By MS/MS	actin filament organization;actin filament-based movement;actin filament-based process;actin filament-based transport;biological regulation;cell surface receptor signaling pathway;cellular component organization;cellular component organization or biogenesis;cellular localization;cellular macromolecule localization;cellular process;cellular response to chemical stimulus;cellular response to cytoki…	actin binding;actin filament binding;adenyl nucleotide binding;adenyl ribonucleotide binding;anion binding;ATP binding;ATP-dependent activity;binding;calmodulin binding;carbohydrate derivative binding;cytoskeletal motor activity;cytoskeletal protein binding;enzyme binding;GTPase binding;heterocyclic compound binding;ion binding;microfilament motor activity;nucleoside phosphate binding;nucleotide …	actin cytoskeleton;actin-based cell projection;ATPase complex;basal plasma membrane;brush border;B-WICH complex;catalytic complex;cell cortex;cell projection;cell projection membrane;cellular anatomical entity;cluster of actin-based cell projections;cytoplasm;cytoplasmic vesicle;cytoplasmic vesicle membrane;cytoskeleton;cytosol;endocytic vesicle;extracellular exosome;extracellular membrane-bounde…			30	29	29.2	29.2	28.5	121.68	0	113.46	1815500000	68	25	27	26	22	25	27	26	22	24	26	25	21	30	0.342545	0.0427446	0.119428	0.0577476	-0.755943	-0.75451	-1.51205	-1.1297	-0.747022
Color2 [A=255, R=169, G=169, B=169]	1	4		O00165	O00165	HCLS1-associated protein X-1	HAX1	68	By MS/MS	By MS/MS	By MS/MS	By matching	biological regulation;cellular component organization;cellular component organization or biogenesis;cellular process;cellular response to chemical stimulus;cellular response to cytokine stimulus;cellular response to organic substance;cellular response to stimulus;negative regulation of apoptotic process;negative regulation of biological process;negative regulation of cellular process;negative reg…	binding;cytokine binding;growth factor binding;interleukin-1 binding;protein binding	actin cytoskeleton;apical plasma membrane;bounding membrane of organelle;cell cortex;cell projection;cellular anatomical entity;clathrin-coated vesicle;coated vesicle;cytoplasm;cytoplasmic ribonucleoprotein granule;cytoplasmic vesicle;cytoskeleton;endoplasmic reticulum;envelope;intracellular membrane-bounded organelle;intracellular non-membrane-bounded organelle;intracellular organelle;intracellu…			2	2	12.9	12.9	12.9	31.62	0	3.7085	51254000	4	1	1	2	1	1	1	2	1	1	1	2	1	2	0.0608565	-0.802071	-1.23931	0.0200976	0.482665	1.59453	-0.345608	-0.0200976	0.775707
Color2 [A=255, R=169, G=169, B=169]	1	4		O00257	O00257	E3 SUMO-protein ligase CBX4	CBX4	71	By MS/MS	By MS/MS	By matching	By matching	biological regulation;cellular component organization;cellular component organization or biogenesis;cellular process;chromatin organization;macromolecule metabolic process;macromolecule modification;metabolic process;negative regulation of apoptotic process;negative regulation of biological process;negative regulation of biosynthetic process;negative regulation of cellular biosynthetic process;ne…	acyltransferase activity;aminoacyltransferase activity;binding;catalytic activity;catalytic activity, acting on a protein;chromatin binding;DNA binding;double-stranded DNA binding;enzyme binding;histone binding;methylated histone binding;methylation-dependent protein binding;modification-dependent protein binding;nucleic acid binding;organic cyclic compound binding;phosphoprotein binding;protein …	catalytic complex;cellular anatomical entity;intracellular membrane-bounded organelle;intracellular organelle;intracellular protein-containing complex;membrane-bounded organelle;nuclear body;nuclear protein-containing complex;nuclear speck;nuclear ubiquitin ligase complex;nucleoplasm;nucleus;organelle;PcG protein complex;PRC1 complex;protein-containing complex;transferase complex;ubiquitin ligase…			1	1	2.7	2.7	2.7	61.367	0.0020222	2.7051	12358000	2	1	1	1	1	1	1	1	1	1	1	1	1	1	0.15933	-0.230228	-0.531442	-0.000973108	-0.275637	-0.47408	-0.684534	0.000973108	0.222031
Color2 [A=255, R=169, G=169, B=169]	1	4		O00291	O00291	Huntingtin-interacting protein 1	HIP1	72	By matching	By matching	By MS/MS	By MS/MS	actin filament organization;activation of cysteine-type endopeptidase activity involved in apoptotic process;apoptotic process;apoptotic signaling pathway;biological regulation;cell death;cell differentiation;cellular component assembly;cellular component organization;cellular component organization or biogenesis;cellular developmental process;cellular localization;cellular macromolecule localiza…	actin binding;actin filament binding;anion binding;AP-2 adaptor complex binding;binding;cargo adaptor activity;clathrin adaptor activity;clathrin binding;clathrin light chain binding;cytoskeletal protein binding;epidermal growth factor receptor binding;glutamate receptor binding;growth factor receptor binding;identical protein binding;ion binding;lipid binding;molecular adaptor activity;phosphati…	bounding membrane of organelle;cell junction;cellular anatomical entity;clathrin-coated vesicle;clathrin-coated vesicle membrane;coated vesicle;coated vesicle membrane;cytoplasm;cytoplasmic vesicle;cytoplasmic vesicle membrane;cytoskeleton;cytosol;glutamatergic synapse;Golgi apparatus;intracellular membrane-bounded organelle;intracellular non-membrane-bounded organelle;intracellular organelle;int…			3	3	4	3	3	116.22	0	5.9296	23827000	4	2	3	3	4	1	2	2	3	1	2	2	3	4	0.00515324	-1.54456	-3.01358	1.44355	0.262061	1.26909	-0.444329	-0.885623	-0.262061
Color2 [A=255, R=169, G=169, B=169]	1	4		O00483	O00483	Cytochrome c oxidase subunit NDUFA4	NDUFA4	73	By MS/MS	By MS/MS	By MS/MS	By MS/MS	aerobic electron transport chain;aerobic respiration;biological regulation;cellular metabolic process;cellular process;cellular respiration;electron transport chain;energy derivation by oxidation of organic compounds;generation of precursor metabolites and energy;metabolic process;mitochondrial electron transport, cytochrome c to oxygen;mitochondrial electron transport, NADH to ubiquinone;positiv…	active transmembrane transporter activity;binding;catalytic activity;electron transfer activity;NAD(P)H dehydrogenase (quinone) activity;NADH dehydrogenase (quinone) activity;NADH dehydrogenase (ubiquinone) activity;NADH dehydrogenase activity;oxidoreductase activity;oxidoreductase activity, acting on NAD(P)H;oxidoreductase activity, acting on NAD(P)H, quinone or similar compound as acceptor;oxid…	catalytic complex;cellular anatomical entity;cytochrome complex;inner mitochondrial membrane protein complex;intracellular membrane-bounded organelle;intracellular organelle;membrane;membrane protein complex;membrane-bounded organelle;mitochondrial inner membrane;mitochondrial membrane;mitochondrial protein-containing complex;mitochondrial respiratory chain complex I;mitochondrial respiratory cha…			2	2	27.2	27.2	27.2	9.3697	0	4.9563	493200000	11	2	2	2	2	2	2	2	2	2	2	2	2	2	0.598979	0.468634	0.71137	-1.10976	0.6038	1.23451	-0.791961	0.187125	1.27986
Color2 [A=255, R=169, G=169, B=169]	1	4		O00515	O00515	Ladinin-1	LAD1	74	By MS/MS	By MS/MS	By MS/MS	By matching		binding;cadherin binding;cell adhesion molecule binding;protein binding;structural molecule activity	actin cytoskeleton;basement membrane;cellular anatomical entity;collagen-containing extracellular matrix;cytoskeleton;external encapsulating structure;extracellular exosome;extracellular matrix;extracellular membrane-bounded organelle;extracellular organelle;extracellular vesicle;intracellular non-membrane-bounded organelle;intracellular organelle;membrane-bounded organelle;non-membrane-bounded o…			2	2	4.6	4.6	4.6	57.13	0	5.4011	10377000	3	1	1	1	1	1	1	1	1	1	1	1	1	2	0.0346019	-0.71692	-1.63501	-0.346134	0.569672	-0.0886942	-0.592791	-0.166667	-0.277121
Color2 [A=255, R=169, G=169, B=169]	1	4		O00541	O00541	Pescadillo homolog	PES1	75	By MS/MS	By MS/MS	By MS/MS	By MS/MS	biological regulation;cell population proliferation;cellular aromatic compound metabolic process;cellular component biogenesis;cellular component organization or biogenesis;cellular metabolic process;cellular nitrogen compound metabolic process;cellular process;heterocycle metabolic process;macromolecule metabolic process;maturation of 5.8S rRNA;maturation of 5.8S rRNA from tricistronic rRNA tran…	binding;nucleic acid binding;organic cyclic compound binding;protein-containing complex binding;ribonucleoprotein complex binding;RNA binding	cellular anatomical entity;chromosome;cytosol;intracellular non-membrane-bounded organelle;intracellular organelle;membrane;non-membrane-bounded organelle;nuclear protein-containing complex;nucleolus;nucleoplasm;organelle;PeBoW complex;preribosome;preribosome, large subunit precursor;protein-containing complex;ribonucleoprotein complex			5	5	8.8	8.8	8.8	68.002	0	13.932	161330000	12	5	4	5	3	5	4	5	3	5	4	5	3	5	0.00225226	-1.50574	-3.67882	0.511479	1.70603	0.613837	0.0388965	-0.929314	-0.29666
Color2 [A=255, R=169, G=169, B=169]	1	4		O00571;O15523;Q9NQI0	O00571;O15523	ATP-dependent RNA helicase DDX3X;ATP-dependent RNA helicase DDX3Y	DDX3X;DDX3Y	77	By MS/MS	By MS/MS	By MS/MS	By MS/MS	apoptotic signaling pathway;biological process involved in interspecies interaction between organisms;biological regulation;cell cycle process;cell differentiation;cell motility;cell surface receptor signaling pathway;cellular aromatic compound metabolic process;cellular component assembly;cellular component organization;cellular component organization or biogenesis;cellular developmental process…	adenyl nucleotide binding;adenyl ribonucleotide binding;anion binding;annealing activity;ATP binding;ATP hydrolysis activity;ATP-dependent activity;ATP-dependent activity, acting on DNA;ATP-dependent activity, acting on RNA;binding;cadherin binding;carbohydrate derivative binding;catalytic activity;catalytic activity, acting on a nucleic acid;catalytic activity, acting on DNA;catalytic activity, …	canonical inflammasome complex;cell leading edge;cell projection;cellular anatomical entity;centrosome;cytoplasm;cytoplasmic ribonucleoprotein granule;cytoplasmic stress granule;cytoplasmic vesicle lumen;cytosol;extracellular exosome;extracellular membrane-bounded organelle;extracellular organelle;extracellular region;extracellular vesicle;ficolin-1-rich granule lumen;intracellular membrane-bound…			41	40	63.4	63.4	61.8	73.243	0	232.01	9487300000	158	36	39	41	37	36	39	41	37	35	38	40	36	41	7.74979490116103E-05	-1.33295	-7.2237	-0.164814	-0.0643052	-0.178175	0.253854	-1.06632	-1.64933
Color2 [A=255, R=169, G=169, B=169]	1	4		O00767	O00767	Acyl-CoA desaturase	SCD	79	By MS/MS	By matching		By MS/MS	biological regulation;biosynthetic process;carboxylic acid biosynthetic process;carboxylic acid metabolic process;cellular biosynthetic process;cellular lipid metabolic process;cellular metabolic process;cellular process;fatty acid biosynthetic process;fatty acid metabolic process;lipid biosynthetic process;lipid metabolic process;metabolic process;monocarboxylic acid biosynthetic process;monocar…	acyl-CoA desaturase activity;binding;catalytic activity;cation binding;ion binding;iron ion binding;metal ion binding;oxidoreductase activity;oxidoreductase activity, acting on paired donors, with incorporation or reduction of molecular oxygen;oxidoreductase activity, acting on paired donors, with oxidation of a pair of donors resulting in the reduction of molecular oxygen to two molecules of wat…	cellular anatomical entity;endoplasmic reticulum;endoplasmic reticulum membrane;intracellular membrane-bounded organelle;intracellular non-membrane-bounded organelle;intracellular organelle;membrane;membrane-bounded organelle;non-membrane-bounded organelle;nucleolus;organelle;organelle membrane			1	1	3.6	3.6	3.6	41.522	0	4.5548	68243000	2	1	1	0	1	1	1	0	1	1	1	0	1	1	0.361211	0.0987686	0.169996	-0.640889	0.885975	-0.826038	-1.26741	-0.440726	0.616399
Color2 [A=255, R=169, G=169, B=169]	1	4		O14524	O14524	Transmembrane protein 194A	TMEM194A	80	By MS/MS	By MS/MS	By MS/MS	By MS/MS	cellular component organization;cellular component organization or biogenesis;cellular process;membrane organization;nuclear membrane organization		cellular anatomical entity;envelope;membrane;nuclear envelope;nuclear inner membrane;nuclear membrane;organelle envelope;organelle inner membrane;organelle membrane			4	4	9.5	9.5	9.5	50.639	0	5.3316	80369000	6	2	2	3	4	2	2	3	4	2	2	3	4	4	0.262784	-0.0960247	-0.120606	-1.60371	0.268394	1.42333	1.24844	0.18624	1.072
Color2 [A=255, R=169, G=169, B=169]	1	4		O14683	O14683	Tumor protein p53-inducible protein 11	TP53I11	82	By MS/MS	By MS/MS	By matching	By MS/MS	biological regulation;negative regulation of biological process;negative regulation of cell population proliferation;negative regulation of cellular process;regulation of biological process;regulation of cell population proliferation;regulation of cellular process		cellular anatomical entity;membrane			2	2	10.1	10.1	10.1	21.054	0	3.688	60117000	4	2	2	2	2	2	2	2	2	2	2	2	2	2	0.00262716	-1.20628	-3.55069	0.204978	0.241785	-0.232977	-0.125144	-1.37651	-0.241785
Color2 [A=255, R=169, G=169, B=169]	1	4		O14735	O14735	CDP-diacylglycerol--inositol 3-phosphatidyltransferase	CDIPT	83	By MS/MS	By MS/MS	By MS/MS	By MS/MS	biosynthetic process;cellular biosynthetic process;cellular lipid metabolic process;cellular metabolic process;cellular process;glycerolipid biosynthetic process;glycerolipid metabolic process;glycerophospholipid biosynthetic process;glycerophospholipid metabolic process;lipid biosynthetic process;lipid metabolic process;metabolic process;organic substance biosynthetic process;organic substance m…	binding;catalytic activity;cation binding;CDP-alcohol phosphatidyltransferase activity;CDP-diacylglycerol-inositol 3-phosphatidyltransferase activity;ion binding;metal ion binding;phosphotransferase activity, for other substituted phosphate groups;transferase activity;transferase activity, transferring phosphorus-containing groups	cellular anatomical entity;endoplasmic reticulum membrane;Golgi apparatus;intracellular membrane-bounded organelle;intracellular organelle;membrane;membrane-bounded organelle;organelle;organelle membrane;plasma membrane			4	4	19.2	19.2	19.2	23.539	0	41.161	155270000	7	2	2	3	3	2	2	3	3	2	2	3	3	4	0.458075	0.365647	0.409265	-1.27131	1.38132	0.670319	-1.34105	1.17084	-0.964551
Color2 [A=255, R=169, G=169, B=169]	1	4		O14880	O14880	Microsomal glutathione S-transferase 3	MGST3	84	By MS/MS	By MS/MS	By MS/MS	By MS/MS	arachidonic acid metabolic process;biosynthetic process;carboxylic acid biosynthetic process;carboxylic acid metabolic process;cellular biosynthetic process;cellular lipid metabolic process;cellular metabolic process;cellular process;fatty acid metabolic process;icosanoid biosynthetic process;icosanoid metabolic process;leukotriene biosynthetic process;leukotriene metabolic process;lipid metaboli…	antioxidant activity;binding;carbon-sulfur lyase activity;catalytic activity;glutathione peroxidase activity;glutathione transferase activity;identical protein binding;leukotriene-C4 synthase activity;lyase activity;oxidoreductase activity;oxidoreductase activity, acting on peroxide as acceptor;peroxidase activity;protein binding;transferase activity;transferase activity, transferring alkyl or ar…	bounding membrane of organelle;cellular anatomical entity;endoplasmic reticulum;endoplasmic reticulum membrane;envelope;intracellular membrane-bounded organelle;intracellular organelle;membrane;membrane-bounded organelle;mitochondrial membrane;mitochondrial outer membrane;nuclear envelope;organelle;organelle envelope;organelle membrane;organelle outer membrane;outer membrane			2	2	17.8	17.8	17.8	16.516	0	8.1561	224610000	7	2	2	2	2	2	2	2	2	2	2	2	2	2	0.25509	-0.082178	-0.146371	0.127602	0.560544	0.942402	-1.0044	0.0176311	1.06835
Color2 [A=255, R=169, G=169, B=169]	1	4		O14925;Q5SRD1	O14925;Q5SRD1	Mitochondrial import inner membrane translocase subunit Tim23;Putative mitochondrial import inner membrane translocase subunit Tim23B	TIMM23;TIMM23B	85	By MS/MS	By MS/MS	By MS/MS	By MS/MS	cellular localization;cellular macromolecule localization;cellular process;establishment of localization;establishment of localization in cell;establishment of protein localization;establishment of protein localization to mitochondrion;establishment of protein localization to organelle;intracellular protein transport;intracellular transport;localization;macromolecule localization;mitochondrial tr…	macromolecule transmembrane transporter activity;protein transmembrane transporter activity;protein transporter activity;transmembrane transporter activity;transporter activity	cellular anatomical entity;inner mitochondrial membrane protein complex;intracellular membrane-bounded organelle;intracellular organelle;intracellular organelle lumen;membrane;membrane protein complex;membrane-bounded organelle;membrane-enclosed lumen;mitochondrial inner membrane;mitochondrial intermembrane space;mitochondrial membrane;mitochondrial protein-containing complex;mitochondrion;organe…			6	6	47.4	47.4	47.4	21.943	0	51.18	1405900000	15	3	5	6	4	3	5	6	4	3	5	6	4	6	0.224906	-0.171143	-0.253399	-1.51666	-0.247635	1.45569	-0.731871	-0.387309	0.247635
Color2 [A=255, R=169, G=169, B=169]	1	4		O14939	O14939	Phospholipase D2	PLD2	86	By MS/MS	By MS/MS	By MS/MS	By MS/MS	activation of immune response;biological regulation;biosynthetic process;catabolic process;cell surface receptor signaling pathway;cellular biosynthetic process;cellular catabolic process;cellular component organization;cellular component organization or biogenesis;cellular lipid catabolic process;cellular lipid metabolic process;cellular metabolic process;cellular process;cytoskeleton organizati…	binding;catalytic activity;hydrolase activity;hydrolase activity, acting on ester bonds;lipase activity;lipid binding;N-acylphosphatidylethanolamine-specific phospholipase D activity;phosphatidylinositol binding;phospholipase activity;phospholipase D activity;phospholipid binding;phosphoric diester hydrolase activity;phosphoric ester hydrolase activity	cellular anatomical entity;endoplasmic reticulum membrane;intracellular membrane-bounded organelle;intracellular organelle;membrane;membrane-bounded organelle;organelle;organelle membrane;plasma membrane;presynapse			2	2	2	2	2	105.99	0	4.3162	16055000	6	1	2	1	2	1	2	1	2	1	2	1	2	2	0.0013749	-1.497	-4.10502	0.0780571	0.262996	0.832139	0.508168	-1.71535	-0.262996
Color2 [A=255, R=169, G=169, B=169]	1	4		O14949	O14949	Cytochrome b-c1 complex subunit 8	UQCRQ	87	By MS/MS	By MS/MS	By MS/MS	By MS/MS	aerobic electron transport chain;aerobic respiration;anatomical structure development;cell development;cellular developmental process;cellular metabolic process;cellular process;cellular respiration;central nervous system neuron development;cerebellar Purkinje cell layer development;developmental process;electron transport chain;energy derivation by oxidation of organic compounds;forebrain neuron…		catalytic complex;cellular anatomical entity;cytochrome complex;inner mitochondrial membrane protein complex;intracellular membrane-bounded organelle;intracellular organelle;membrane;membrane protein complex;membrane-bounded organelle;mitochondrial inner membrane;mitochondrial membrane;mitochondrial protein-containing complex;mitochondrial respiratory chain complex III;mitochondrion;organelle;org…			3	3	29.3	29.3	29.3	9.9062	0.0010718	3.1412	252690000	5	2	3	3	3	2	3	3	3	2	3	3	3	3	0.500547	0.372419	0.504861	-1.56588	0.411278	1.38226	-0.520912	-0.197406	1.28746
Color2 [A=255, R=169, G=169, B=169]	1	4		O14980	O14980	Exportin-1	XPO1	90	By MS/MS	By MS/MS	By MS/MS	By MS/MS	biological regulation;cellular component biogenesis;cellular component organization or biogenesis;cellular localization;cellular macromolecule localization;cellular process;establishment of localization;establishment of localization in cell;establishment of organelle localization;establishment of protein localization;establishment of RNA localization;intracellular protein transport;intracellular …	binding;enzyme binding;GTPase binding;molecular carrier activity;nuclear export signal receptor activity;nucleic acid binding;nucleocytoplasmic carrier activity;organic cyclic compound binding;protein binding;RNA binding;small GTPase binding	annulate lamellae;Cajal body;cellular anatomical entity;cytoplasm;cytosol;envelope;intracellular membrane-bounded organelle;intracellular non-membrane-bounded organelle;intracellular organelle;kinetochore;membrane;membrane-bounded organelle;non-membrane-bounded organelle;nuclear body;nuclear envelope;nuclear membrane;nucleolus;nucleoplasm;nucleus;organelle;organelle envelope;organelle membrane;pr…			19	19	20.7	20.7	20.7	123.38	0	64.143	476930000	37	11	15	18	8	11	15	18	8	11	15	18	8	19	0.0684195	-0.70389	-1.15629	-0.288814	1.13737	1.25655	-0.276768	0.288814	0.344437
Color2 [A=255, R=169, G=169, B=169]	1	4		O15020;P11277	O15020	Spectrin beta chain, non-erythrocytic 2	SPTBN2	91	By MS/MS	By MS/MS	By MS/MS	By MS/MS	actin cytoskeleton organization;actin filament capping;actin filament-based process;adult behavior;anatomical structure morphogenesis;behavior;biological regulation;cell junction assembly;cell junction organization;cellular component assembly;cellular component organization;cellular component organization or biogenesis;cellular process;cerebellar Purkinje cell layer morphogenesis;cytoskeleton org…	actin binding;actin filament binding;ankyrin binding;binding;cadherin binding;cell adhesion molecule binding;cytoskeletal protein binding;lipid binding;phospholipid binding;protein binding;protein-containing complex binding;structural constituent of cytoskeleton;structural constituent of postsynapse;structural constituent of synapse;structural molecule activity	actin cytoskeleton;anchoring junction;apical plasma membrane;cell body;cell junction;cell projection;cell surface;cell-cell junction;cellular anatomical entity;cortical actin cytoskeleton;cortical cytoskeleton;cytoplasmic side of membrane;cytoplasmic side of plasma membrane;cytoskeleton;cytosol;excitatory synapse;extracellular space;glutamatergic synapse;intracellular membrane-bounded organelle;i…			4	3	1.4	1.4	1	271.32	0	5.3084	284680000	9	4	4	4	1	4	4	4	1	3	3	3	1	4	0.1666	-0.288745	-0.496498	0.752356	-0.458229	-0.155439	-0.291096	-0.558296	0.844297
Color2 [A=255, R=169, G=169, B=169]	1	4		O15027	O15027	Protein transport protein Sec16A	SEC16A	92	By MS/MS	By MS/MS	By MS/MS	By MS/MS	anatomical structure development;autophagy;biological regulation;catabolic process;cellular catabolic process;cellular component assembly;cellular component organization;cellular component organization or biogenesis;cellular localization;cellular macromolecule localization;cellular metabolic process;cellular process;cellular response to stimulus;cellular response to stress;COPII vesicle coating;d…		bounding membrane of organelle;cellular anatomical entity;coated vesicle membrane;cytoplasmic vesicle membrane;cytosol;endoplasmic reticulum exit site;endoplasmic reticulum membrane;ER to Golgi transport vesicle membrane;Golgi membrane;membrane;organelle membrane;perinuclear region of cytoplasm;transport vesicle membrane;vesicle membrane			43	43	28	28	28	251.89	0	145.75	2084000000	122	32	33	36	40	32	33	36	40	32	33	36	40	43	0.223153	-0.138166	-0.259941	0.816454	-1.34389	-1.02204	0.0667847	-0.210726	-0.163811
Color2 [A=255, R=169, G=169, B=169]	1	4		O15042	O15042	U2 snRNP-associated SURP motif-containing protein	U2SURP	93	By MS/MS	By MS/MS	By MS/MS	By MS/MS	cellular aromatic compound metabolic process;cellular metabolic process;cellular nitrogen compound metabolic process;cellular process;heterocycle metabolic process;macromolecule metabolic process;metabolic process;nitrogen compound metabolic process;nucleic acid metabolic process;nucleobase-containing compound metabolic process;organic cyclic compound metabolic process;organic substance metabolic…	binding;nucleic acid binding;organic cyclic compound binding;RNA binding	cellular anatomical entity;intracellular membrane-bounded organelle;intracellular organelle;membrane-bounded organelle;nucleoplasm;nucleus;organelle			3	3	3.8	3.8	3.8	118.29	0	6.728	24780000	6	2	1	1	3	2	1	1	3	2	1	1	3	3	0.462421	0.255047	0.419265	0.198278	-0.752235	-1.14632	-0.16307	-0.198278	-0.200011
Color2 [A=255, R=169, G=169, B=169]	1	4		O15078	O15078	Centrosomal protein of 290 kDa	CEP290	94	By MS/MS	By MS/MS	By MS/MS	By MS/MS	anatomical structure development;anatomical structure formation involved in morphogenesis;animal organ development;biological regulation;camera-type eye development;cell development;cell projection assembly;cell projection organization;cellular component assembly;cellular component organization;cellular component organization or biogenesis;cellular developmental process;cellular localization;cell…	binding;identical protein binding;protein binding	cellular anatomical entity;centriolar satellite;centriole;centrosome;ciliary basal body;ciliary transition zone;cytoplasm;cytoplasmic vesicle lumen;cytosol;extracellular region;intracellular membrane-bounded organelle;intracellular non-membrane-bounded organelle;intracellular organelle;intracellular organelle lumen;membrane;membrane-bounded organelle;membrane-enclosed lumen;microtubule organizing…			2	2	0.8	0.8	0.8	290.38	0.0053428	1.8891	420770000	3	2	1	2	2	2	1	2	2	2	1	2	2	2	0.120777	-0.587836	-0.742981	-0.65543	1.55898	0.206364	1.05829	-0.455208	0.0248307
Color2 [A=255, R=169, G=169, B=169]	1	4		O15235	O15235	28S ribosomal protein S12, mitochondrial	MRPS12	97	By MS/MS	By MS/MS	By matching		amide biosynthetic process;amide metabolic process;biosynthetic process;cellular biosynthetic process;cellular metabolic process;cellular nitrogen compound biosynthetic process;cellular nitrogen compound metabolic process;cellular process;macromolecule biosynthetic process;macromolecule metabolic process;metabolic process;mitochondrial translation;nitrogen compound metabolic process;organic subst…	binding;nucleic acid binding;organic cyclic compound binding;RNA binding;structural constituent of ribosome;structural molecule activity	cellular anatomical entity;intracellular non-membrane-bounded organelle;intracellular organelle;membrane;mitochondrial inner membrane;mitochondrial membrane;mitochondrial protein-containing complex;mitochondrial ribosome;mitochondrial small ribosomal subunit;non-membrane-bounded organelle;organellar ribosome;organellar small ribosomal subunit;organelle;organelle inner membrane;organelle membrane;…			1	1	18.1	18.1	18.1	15.173	0	4.3769	25775000	2	1	1	1	0	1	1	1	0	1	1	1	0	1	0.602131	0.284685	0.7177	-1.23644	-1.69285	-0.543055	-0.689958	-0.522023	-0.0623032
Color2 [A=255, R=169, G=169, B=169]	1	4		O15240	O15240	Neurosecretory protein VGF;Neuroendocrine regulatory peptide-1;Neuroendocrine regulatory peptide-2;Antimicrobial peptide VGF[554-577]	VGF	98	By MS/MS	By MS/MS	By MS/MS	By matching	amide transport;anatomical structure development;biological process involved in interspecies interaction between organisms;biological regulation;carbohydrate homeostasis;cell communication;cell-cell signaling;cellular localization;cellular macromolecule localization;cellular metabolic process;cellular process;chemical homeostasis;defense response;defense response to bacterium;defense response to …	binding;growth factor activity;hormone activity;molecular function activator activity;molecular function regulator activity;neuropeptide activity;neuropeptide hormone activity;protein binding;receptor ligand activity;signaling receptor activator activity;signaling receptor binding;signaling receptor regulator activity	cell body;cell junction;cellular anatomical entity;cytoplasmic vesicle;endoplasmic reticulum lumen;extracellular space;glutamatergic synapse;Golgi apparatus;intracellular membrane-bounded organelle;intracellular organelle;intracellular organelle lumen;intracellular vesicle;membrane-bounded organelle;membrane-enclosed lumen;neuronal cell body;organelle;organelle lumen;synapse;transport vesicle;ves…			2	2	3.7	3.7	3.7	67.257	0	9.0076	55784000	6	2	1	2	1	2	1	2	1	2	1	2	1	2	0.0626161	-0.479881	-1.21916	-0.0695243	-0.422066	-0.466984	-0.689367	-1.25744	0.22398
Color2 [A=255, R=169, G=169, B=169]	1	4		O15260	O15260	Surfeit locus protein 4	SURF4	99	By MS/MS	By MS/MS	By MS/MS	By MS/MS	biological regulation;cellular component organization;cellular component organization or biogenesis;cellular localization;cellular macromolecule localization;cellular process;chemical homeostasis;establishment of localization;establishment of protein localization;Golgi organization;homeostatic process;lipid homeostasis;lipoprotein localization;lipoprotein transport;localization;macromolecule loca…	cargo receptor activity	azurophil granule membrane;bounding membrane of organelle;cellular anatomical entity;cytoplasmic vesicle;cytoplasmic vesicle membrane;cytosol;endoplasmic reticulum;endoplasmic reticulum membrane;endoplasmic reticulum-Golgi intermediate compartment;endoplasmic reticulum-Golgi intermediate compartment membrane;Golgi apparatus;Golgi membrane;intracellular membrane-bounded organelle;intracellular org…			6	6	27.5	27.5	27.5	30.394	0	34.598	902050000	19	4	5	6	6	4	5	6	6	4	5	6	6	6	0.322087	0.0381734	0.0618753	-0.0615923	1.32145	0.780964	-1.07846	0.0615923	0.607595
Color2 [A=255, R=169, G=169, B=169]	1	4		O15297	O15297	Protein phosphatase 1D	PPM1D	101	By MS/MS	By MS/MS	By MS/MS	By MS/MS	biological process involved in interspecies interaction between organisms;biological regulation;cell communication;cell cycle G2/M phase transition;cell cycle phase transition;cell cycle process;cellular aromatic compound metabolic process;cellular component organization;cellular component organization or biogenesis;cellular metabolic process;cellular nitrogen compound metabolic process;cellular …	binding;catalytic activity;catalytic activity, acting on a protein;cation binding;enzyme binding;hydrolase activity;hydrolase activity, acting on ester bonds;ion binding;kinase activity;kinase binding;metal ion binding;mitogen-activated protein kinase binding;myosin phosphatase activity;phosphatase activity;phosphoprotein phosphatase activity;phosphoric ester hydrolase activity;phosphotransferase…	cellular anatomical entity;cytosol;intracellular membrane-bounded organelle;intracellular non-membrane-bounded organelle;intracellular organelle;membrane-bounded organelle;non-membrane-bounded organelle;nucleolus;nucleoplasm;nucleus;organelle			4	4	5.3	5.3	5.3	66.674	0	5.256	36717000	7	2	2	3	2	2	2	3	2	2	2	3	2	4	0.835786	0.480898	1.15526	-0.554178	-0.187255	-0.728836	-0.756597	-0.673338	0.868353
Color2 [A=255, R=169, G=169, B=169]	1	4		O15321	O15321	Transmembrane 9 superfamily member 1	TM9SF1	102	By MS/MS	By MS/MS	By MS/MS	By MS/MS	autophagy;catabolic process;cellular catabolic process;cellular localization;cellular macromolecule localization;cellular metabolic process;cellular process;localization;localization within membrane;macromolecule localization;metabolic process;process utilizing autophagic mechanism;protein localization;protein localization to membrane		autophagosome membrane;bounding membrane of organelle;cellular anatomical entity;cytoplasmic vesicle;intracellular membrane-bounded organelle;intracellular organelle;intracellular vesicle;lysosomal membrane;lytic vacuole membrane;membrane;membrane-bounded organelle;organelle;organelle membrane;vacuolar membrane;vesicle			7	7	12.5	12.5	12.5	68.86	0	11.673	220290000	9	5	5	6	5	5	5	6	5	5	5	6	5	7	0.222029	-0.14408	-0.264157	0.0399603	0.0153833	1.29746	-0.633132	0.00248817	0.852383
Color2 [A=255, R=169, G=169, B=169]	1	4		O15344	O15344	E3 ubiquitin-protein ligase Midline-1	MID1	103	By MS/MS	By MS/MS	By MS/MS	By MS/MS	biological regulation;cellular component organization;cellular component organization or biogenesis;cellular localization;cellular macromolecule localization;cellular process;cytoskeleton organization;localization;macromolecule localization;microtubule cytoskeleton organization;microtubule-based process;multicellular organismal process;negative regulation of biological process;negative regulation…	binding;catalytic activity;cation binding;cytoskeletal protein binding;enzyme binding;identical protein binding;ion binding;metal ion binding;microtubule binding;phosphoprotein binding;protein binding;protein dimerization activity;protein homodimerization activity;transferase activity;transition metal ion binding;tubulin binding;ubiquitin protein ligase binding;ubiquitin-like protein ligase bindi…	cellular anatomical entity;centriolar satellite;cytoplasm;cytosol;Golgi apparatus;intracellular membrane-bounded organelle;intracellular non-membrane-bounded organelle;intracellular organelle;membrane-bounded organelle;microtubule;microtubule associated complex;non-membrane-bounded organelle;organelle;polymeric cytoskeletal fiber;protein-containing complex;spindle;supramolecular complex;supramole…			1	1	1.6	1.6	1.6	75.25	0.001992	2.5954	1322900000	4	1	1	1	1	1	1	1	1	1	1	1	1	1	0.0489629	-0.548005	-1.39232	-0.00465	0.382029	0.268212	1.54455	0.00465	-0.382029
Color2 [A=255, R=169, G=169, B=169]	1	4		O43143	O43143	Pre-mRNA-splicing factor ATP-dependent RNA helicase DHX15	DHX15	104	By MS/MS	By MS/MS	By MS/MS	By MS/MS	antiviral innate immune response;biological process involved in interspecies interaction between organisms;biological regulation;cellular aromatic compound metabolic process;cellular metabolic process;cellular nitrogen compound metabolic process;cellular process;defense response;defense response to bacterium;defense response to other organism;defense response to symbiont;defense response to virus…	adenyl nucleotide binding;adenyl ribonucleotide binding;anion binding;ATP binding;ATP hydrolysis activity;ATP-dependent activity;ATP-dependent activity, acting on RNA;binding;carbohydrate derivative binding;catalytic activity;catalytic activity, acting on a nucleic acid;catalytic activity, acting on RNA;double-stranded RNA binding;helicase activity;heterocyclic compound binding;hydrolase activity…	cellular anatomical entity;intracellular membrane-bounded organelle;intracellular non-membrane-bounded organelle;intracellular organelle;membrane-bounded organelle;non-membrane-bounded organelle;nuclear body;nuclear protein-containing complex;nuclear speck;nucleolus;nucleoplasm;nucleus;organelle;protein-containing complex;ribonucleoprotein complex;spliceosomal complex;U12-type spliceosomal complex			11	11	14.6	14.6	14.6	90.932	0	21.989	277130000	16	8	9	7	11	8	9	7	11	8	9	7	11	11	1.27675	0.902563	1.90285	0.121115	-1.11908	-0.984934	0.470484	-0.140632	0.3686
Color2 [A=255, R=169, G=169, B=169]	1	4		O43166	O43166	Signal-induced proliferation-associated 1-like protein 1	SIPA1L1	105	By MS/MS	By MS/MS	By matching	By MS/MS	actin cytoskeleton organization;actin filament-based process;activation of GTPase activity;biological regulation;cell surface receptor signaling pathway;cellular component organization;cellular component organization or biogenesis;cellular process;cytoskeleton organization;enzyme-linked receptor protein signaling pathway;ephrin receptor signaling pathway;modulation of chemical synaptic transmissi…	binding;enzyme activator activity;enzyme regulator activity;ephrin receptor binding;GTPase activator activity;GTPase regulator activity;molecular function activator activity;molecular function regulator activity;nucleoside-triphosphatase regulator activity;protein binding;signaling receptor binding	actin cytoskeleton;cell projection;cellular anatomical entity;cytoplasm;cytoskeleton;dendritic spine;intracellular non-membrane-bounded organelle;intracellular organelle;membrane;neuron projection;neuron spine;non-membrane-bounded organelle;organelle;plasma membrane;plasma membrane bounded cell projection;postsynapse;postsynaptic density;postsynaptic specialization			4	4	2.4	2.4	2.4	200.03	0	5.4831	49908000	4	3	4	1	2	3	4	1	2	3	4	1	2	4	0.106347	-0.623973	-0.837511	-0.0574752	0.481902	-0.479315	-0.178849	-1.72759	1.38638
Color2 [A=255, R=169, G=169, B=169]	1	4		O43175	O43175	D-3-phosphoglycerate dehydrogenase	PHGDH	106	By MS/MS	By MS/MS	By MS/MS		alkanesulfonate metabolic process;alpha-amino acid biosynthetic process;alpha-amino acid metabolic process;amino acid biosynthetic process;amino acid metabolic process;anatomical structure development;animal organ development;aspartate family amino acid metabolic process;biological regulation;biosynthetic process;brain development;carboxylic acid biosynthetic process;carboxylic acid metabolic pro…	adenyl nucleotide binding;binding;catalytic activity;electron transfer activity;heterocyclic compound binding;L-malate dehydrogenase activity;malate dehydrogenase activity;NAD binding;nucleoside phosphate binding;nucleotide binding;organic cyclic compound binding;oxidoreductase activity;oxidoreductase activity, acting on CH-OH group of donors;oxidoreductase activity, acting on the CH-OH group of …	cellular anatomical entity;cytosol;extracellular exosome;extracellular membrane-bounded organelle;extracellular organelle;extracellular vesicle;membrane-bounded organelle;organelle;vesicle			2	2	4.1	4.1	4.1	56.65	0	4.818	30826000	2	2	1	1	0	2	1	1	0	2	1	1	0	2	0.16535	-0.279701	-0.502413	0.142616	1.57123	0.662903	-0.548921	-0.142616	0.325938
Color2 [A=255, R=169, G=169, B=169]	1	4		O43242	O43242	26S proteasome non-ATPase regulatory subunit 3	PSMD3	107	By MS/MS	By MS/MS	By MS/MS	By MS/MS	biological regulation;catabolic process;macromolecule catabolic process;macromolecule metabolic process;metabolic process;modification-dependent macromolecule catabolic process;modification-dependent protein catabolic process;nitrogen compound metabolic process;organic substance catabolic process;organic substance metabolic process;organonitrogen compound catabolic process;organonitrogen compound…	enzyme regulator activity;molecular function regulator activity	catalytic complex;cellular anatomical entity;cytoplasmic vesicle lumen;cytosol;endopeptidase complex;extracellular exosome;extracellular membrane-bounded organelle;extracellular organelle;extracellular region;extracellular vesicle;ficolin-1-rich granule lumen;intracellular membrane-bounded organelle;intracellular organelle;intracellular organelle lumen;intracellular protein-containing complex;mem…			8	8	14	14	14	60.977	0	17.111	62216000	11	3	1	5	7	3	1	5	7	3	1	5	7	8	0.498511	0.219069	0.500381	-0.141081	0.615469	0.0267742	-0.646446	0.141081	1.14824
Color2 [A=255, R=169, G=169, B=169]	1	4		O43251;Q9NWB1;A6NFN3	O43251;Q9NWB1	RNA binding protein fox-1 homolog 2;RNA binding protein fox-1 homolog 1	RBFOX2;RBFOX1	108	By MS/MS	By MS/MS	By MS/MS	By MS/MS	anatomical structure development;biological regulation;cellular aromatic compound metabolic process;cellular metabolic process;cellular nitrogen compound metabolic process;cellular process;developmental process;establishment of localization;establishment of RNA localization;heterocycle metabolic process;hormone-mediated signaling pathway;intracellular estrogen receptor signaling pathway;intracell…	binding;DNA-binding transcription factor binding;mRNA 3'-UTR binding;mRNA binding;nucleic acid binding;organic cyclic compound binding;protein binding;RNA binding;transcription coregulator activity;transcription corepressor activity;transcription factor binding;transcription regulator activity	cellular anatomical entity;cytoplasm;cytoplasmic ribonucleoprotein granule;cytoplasmic stress granule;Golgi apparatus subcompartment;intracellular membrane-bounded organelle;intracellular non-membrane-bounded organelle;intracellular organelle;membrane-bounded organelle;non-membrane-bounded organelle;nuclear stress granule;nucleoplasm;nucleus;organelle;organelle subcompartment;ribonucleoprotein gr…			4	4	15.1	15.1	15.1	41.373	0	11.115	70532000	9	3	3	4	4	3	3	4	4	3	3	4	4	4	0.0427323	-0.829367	-1.4876	0.680029	0.459224	1.14525	-1.3349	-0.904571	-0.459224
Color2 [A=255, R=169, G=169, B=169]	1	4		O43290	O43290	U4/U6.U5 tri-snRNP-associated protein 1	SART1	109	By MS/MS	By MS/MS	By MS/MS	By MS/MS	biological regulation;cellular aromatic compound metabolic process;cellular component assembly;cellular component organization;cellular component organization or biogenesis;cellular metabolic process;cellular nitrogen compound metabolic process;cellular process;heterocycle metabolic process;macromolecule metabolic process;maturation of 5S rRNA;metabolic process;mRNA cis splicing, via spliceosome;…	binding;nucleic acid binding;organic cyclic compound binding;RNA binding	Cajal body;catalytic complex;catalytic step 2 spliceosome;cellular anatomical entity;cytoplasm;cytosol;Golgi apparatus;intracellular membrane-bounded organelle;intracellular organelle;membrane-bounded organelle;nuclear body;nuclear protein-containing complex;nuclear speck;nucleoplasm;nucleus;organelle;precatalytic spliceosome;protein-containing complex;ribonucleoprotein complex;small nuclear ribo…			6	6	10.1	10.1	10.1	90.254	0	10.779	42327000	8	5	5	1	3	5	5	1	3	5	5	1	3	6	0.0470017	-0.729489	-1.42097	0.29518	1.73083	0.271876	-0.65383	-0.692198	0.016413
Color2 [A=255, R=169, G=169, B=169]	1	4		O43293	O43293	Death-associated protein kinase 3	DAPK3	110	By MS/MS	By MS/MS	By MS/MS	By matching	apoptotic process;apoptotic signaling pathway;biological regulation;cell death;cellular component organization;cellular component organization or biogenesis;cellular metabolic process;cellular process;cellular response to chemical stimulus;cellular response to cytokine stimulus;cellular response to organic substance;cellular response to stimulus;cellular response to type II interferon;chromatin o…	adenyl nucleotide binding;adenyl ribonucleotide binding;anion binding;ATP binding;binding;cAMP response element binding protein binding;carbohydrate derivative binding;catalytic activity;catalytic activity, acting on a protein;DNA-binding transcription factor binding;enzyme binding;GTPase binding;heterocyclic compound binding;identical protein binding;ion binding;kinase activity;leucine zipper do…	cellular anatomical entity;cytoplasm;cytosol;intracellular membrane-bounded organelle;intracellular organelle;membrane-bounded organelle;nuclear body;nucleoplasm;nucleus;organelle;PML body			3	3	7.3	7.3	7.3	52.535	0	4.8001	27868000	7	2	3	3	1	2	3	3	1	2	3	3	1	3	0.611111	0.28851	0.735657	-0.530582	-0.517501	-0.990664	-0.620196	0.338749	0.0908521
Color2 [A=255, R=169, G=169, B=169]	1	4		O43592	O43592	Exportin-T	XPOT	111	By MS/MS	By MS/MS	By MS/MS	By matching	cellular localization;cellular macromolecule localization;cellular process;establishment of localization;establishment of localization in cell;establishment of protein localization;establishment of RNA localization;intracellular protein transport;intracellular transport;localization;macromolecule localization;ncRNA export from nucleus;nitrogen compound transport;nuclear export;nuclear transport;n…	binding;enzyme binding;GTPase binding;nucleic acid binding;organic cyclic compound binding;protein binding;RNA binding;small GTPase binding;tRNA binding	cellular anatomical entity;cytoplasm;cytosol;nuclear matrix;nuclear pore;nuclear protein-containing complex;nucleoplasm;protein-containing complex			5	5	6.1	6.1	6.1	109.96	0	12.663	42330000	9	3	3	5	1	3	3	5	1	3	3	5	1	5	0.211496	-0.181914	-0.304476	-1.25693	0.752939	-1.10182	-0.154826	0.0334724	-0.373456
Color2 [A=255, R=169, G=169, B=169]	1	4		O43674	O43674	NADH dehydrogenase [ubiquinone] 1 beta subcomplex subunit 5, mitochondrial	NDUFB5	112	By MS/MS	By MS/MS	By MS/MS	By MS/MS	aerobic electron transport chain;aerobic respiration;aromatic compound biosynthetic process;ATP biosynthetic process;ATP metabolic process;biosynthetic process;carbohydrate derivative biosynthetic process;carbohydrate derivative metabolic process;cellular aromatic compound metabolic process;cellular biosynthetic process;cellular component assembly;cellular component organization;cellular componen…	active transmembrane transporter activity;catalytic activity;electron transfer activity;NAD(P)H dehydrogenase (quinone) activity;NADH dehydrogenase (quinone) activity;NADH dehydrogenase (ubiquinone) activity;NADH dehydrogenase activity;oxidoreductase activity;oxidoreductase activity, acting on NAD(P)H;oxidoreductase activity, acting on NAD(P)H, quinone or similar compound as acceptor;oxidoreducti…	catalytic complex;cellular anatomical entity;inner mitochondrial membrane protein complex;intracellular membrane-bounded organelle;intracellular organelle;membrane;membrane protein complex;membrane-bounded organelle;mitochondrial inner membrane;mitochondrial membrane;mitochondrial protein-containing complex;mitochondrial respiratory chain complex I;mitochondrion;NADH dehydrogenase complex;nucleop…			3	3	15.3	15.3	15.3	21.75	0.0010893	3.3171	52770000	3	2	3	3	3	2	3	3	3	2	3	3	3	3	0.0764737	-0.623854	-1.07689	-0.791613	1.25745	0.781253	1.2474	-0.590118	0.289809
Color2 [A=255, R=169, G=169, B=169]	1	4		O43707;Q9H254	O43707	Alpha-actinin-4	ACTN4	113	By MS/MS	By MS/MS	By MS/MS	By MS/MS	actin cytoskeleton organization;actin filament capping;actin filament-based movement;actin filament-based process;actin filament-based transport;adult behavior;adult locomotory behavior;adult walking behavior;anatomical structure development;anatomical structure morphogenesis;axonogenesis;behavior;biological regulation;cardiac conduction;cell development;cell junction organization;cell projection…	actin binding;actin filament binding;ankyrin binding;binding;calcium ion binding;carbohydrate derivative binding;cation binding;cell adhesion molecule binding;chromatin binding;chromatin DNA binding;cytoskeletal anchor activity;cytoskeletal protein binding;cytoskeletal protein-membrane anchor activity;DNA binding;DNA-binding transcription factor binding;double-stranded DNA binding;enzyme binding;…	actin cytoskeleton;actin filament;anchoring junction;axon hillock;axon initial segment;cell body;cell body fiber;cell junction;cell projection;cell-cell contact zone;cell-cell junction;cell-substrate junction;cellular anatomical entity;cortical actin cytoskeleton;cortical cytoskeleton;cytoplasm;cytoplasmic vesicle lumen;cytoskeleton;cytosol;extracellular exosome;extracellular membrane-bounded org…			7	5	8.9	8.9	6.5	104.85	0	11.153	96153000	8	6	3	4	4	6	3	4	4	5	1	2	2	7	0.694312	0.389388	0.896916	0.0112025	-1.44313	-0.047624	-1.31662	-0.0112025	-0.134029
Color2 [A=255, R=169, G=169, B=169]	1	4		O43747	O43747	AP-1 complex subunit gamma-1	AP1G1	115	By MS/MS	By matching	By matching	By MS/MS	basolateral protein secretion;biological regulation;cellular component assembly;cellular component organization;cellular component organization or biogenesis;cellular localization;cellular macromolecule localization;cellular process;cytosolic transport;endocytosis;endosome to melanosome transport;endosome to pigment granule transport;establishment of localization;establishment of localization in …	binding;cargo adaptor activity;clathrin adaptor activity;collagen binding;cytoskeletal protein binding;enzyme binding;GTPase binding;GTP-dependent protein binding;kinesin binding;molecular adaptor activity;protein binding;protein-containing complex binding;protein-macromolecule adaptor activity;small GTPase binding	AP-1 adaptor complex;AP-type membrane coat adaptor complex;bounding membrane of organelle;cellular anatomical entity;clathrin adaptor complex;clathrin-coated pit;clathrin-coated vesicle;clathrin-coated vesicle membrane;coated vesicle;coated vesicle membrane;cytoplasm;cytoplasmic vesicle;cytoplasmic vesicle membrane;cytosol;early endosome;endosome;Golgi apparatus;Golgi membrane;intracellular membr…			1	1	1.2	1.2	1.2	91.35	0.0029441	2.4963	26109000	2	1	1	1	1	1	1	1	1	1	1	1	1	1	0.0530927	-0.605106	-1.33548	-0.202101	0.328486	-0.580923	0.0110732	0.202101	-0.328486
Color2 [A=255, R=169, G=169, B=169]	1	4		O43772	O43772	Mitochondrial carnitine/acylcarnitine carrier protein	SLC25A20	116	By MS/MS	By MS/MS	By MS/MS	By MS/MS	amino-acid betaine transport;anatomical structure development;carboxylic acid transmembrane transport;carboxylic acid transport;carnitine shuttle;carnitine transmembrane transport;carnitine transport;cellular localization;cellular process;chordate embryonic development;developmental process;embryo development;embryo development ending in birth or egg hatching;establishment of localization;establi…	acyl carnitine transmembrane transporter activity;organic cation transmembrane transporter activity;quaternary ammonium group transmembrane transporter activity;transmembrane transporter activity;transporter activity	cellular anatomical entity;cytosol;envelope;intracellular membrane-bounded organelle;intracellular organelle;membrane;membrane-bounded organelle;mitochondrial envelope;mitochondrial inner membrane;mitochondrial membrane;mitochondrion;organelle;organelle envelope;organelle inner membrane;organelle membrane			16	16	49.8	49.8	49.8	32.943	0	62.699	1226400000	39	13	15	15	13	13	15	15	13	13	15	15	13	16	0.100331	-0.64925	-0.880321	-1.66193	1.07561	0.986421	0.0604582	0.102192	0.0987972
Color2 [A=255, R=169, G=169, B=169]	1	4		O43795;Q8N1T3	O43795	Unconventional myosin-Ib	MYO1B	117	By MS/MS	By MS/MS	By MS/MS	By MS/MS	actin filament bundle assembly;actin filament bundle organization;actin filament organization;actin filament-based movement;actin filament-based process;actin filament-based transport;cellular component assembly;cellular component organization;cellular component organization or biogenesis;cellular localization;cellular process;cytoskeleton-dependent intracellular transport;establishment of locali…	actin binding;actin filament binding;adenyl nucleotide binding;adenyl ribonucleotide binding;anion binding;ATP binding;ATP-dependent activity;binding;cadherin binding;calmodulin binding;carbohydrate derivative binding;cell adhesion molecule binding;cytoskeletal motor activity;cytoskeletal protein binding;heterocyclic compound binding;ion binding;lipid binding;microfilament motor activity;nucleosi…	actin cytoskeleton;actin filament;actin-based cell projection;apical part of cell;bounding membrane of organelle;brush border;cell periphery;cell projection;cellular anatomical entity;cluster of actin-based cell projections;cytoplasm;cytoplasmic vesicle;cytoplasmic vesicle membrane;cytoskeleton;early endosome;endosome;endosome membrane;extracellular exosome;extracellular membrane-bounded organell…			33	30	31.9	31.9	28.5	131.98	0	127.43	4017100000	87	30	31	31	27	30	31	31	27	27	28	28	24	33	0.207804	-0.239801	-0.318974	0.595036	1.33504	-0.137092	-1.54025	-1.33401	-0.243022
Color2 [A=255, R=169, G=169, B=169]	1	4		O43808	O43808	Peroxisomal membrane protein PMP34	SLC25A17	118	By MS/MS		By MS/MS		adenine nucleotide transport;ATP transport;carbohydrate derivative transport;carboxylic acid catabolic process;carboxylic acid metabolic process;carboxylic acid transport;catabolic process;cellular catabolic process;cellular lipid catabolic process;cellular lipid metabolic process;cellular metabolic process;cellular process;establishment of localization;fatty acid alpha-oxidation;fatty acid beta-…	active transmembrane transporter activity;adenine nucleotide transmembrane transporter activity;adenosine 3',5'-bisphosphate transmembrane transporter activity;ADP transmembrane transporter activity;AMP transmembrane transporter activity;antiporter activity;ATP transmembrane transporter activity;binding;carbohydrate derivative transmembrane transporter activity;coenzyme A transmembrane transporte…	bounding membrane of organelle;cellular anatomical entity;cytosol;intracellular membrane-bounded organelle;intracellular organelle;membrane;membrane-bounded organelle;microbody;microbody membrane;organelle;organelle membrane;peroxisomal membrane;peroxisome			1	1	2.9	2.9	2.9	34.566	0.0077121	1.6911	4328900	2	1	0	1	0	1	0	1	0	1	0	1	0	1	0.00756415	-0.981394	-2.7224	-0.235911	0.177288	0.0291628	-0.488519	-1.22735	-0.177288
Color2 [A=255, R=169, G=169, B=169]	1	4		O43809	O43809	Cleavage and polyadenylation specificity factor subunit 5	NUDT21	119	By MS/MS	By MS/MS	By MS/MS	By MS/MS	biological regulation;cell differentiation;cellular aromatic compound metabolic process;cellular component assembly;cellular component organization;cellular component organization or biogenesis;cellular developmental process;cellular metabolic process;cellular nitrogen compound metabolic process;cellular process;developmental process;heterocycle metabolic process;macromolecule metabolic process;m…	binding;chromatin binding;enzyme binding;histone deacetylase binding;identical protein binding;mRNA 3'-UTR AU-rich region binding;mRNA 3'-UTR binding;mRNA binding;nucleic acid binding;organic cyclic compound binding;protein binding;protein dimerization activity;protein homodimerization activity;protein-containing complex binding;RNA binding	cellular anatomical entity;centriolar satellite;centrosome;cytoplasm;intracellular membrane-bounded organelle;intracellular organelle;membrane-bounded organelle;microtubule organizing center;mRNA cleavage and polyadenylation specificity factor complex;mRNA cleavage factor complex;nuclear body;nuclear protein-containing complex;nucleoplasm;nucleus;organelle;paraspeckles;protein-containing complex			2	2	11.5	11.5	11.5	26.227	0	6.5575	31429000	3	2	1	1	1	2	1	1	1	2	1	1	1	2	0.234993	-0.132208	-0.216497	0.424291	-0.316169	1.11683	-1.4732	-0.746	0.316169
Color2 [A=255, R=169, G=169, B=169]	1	4		O43823	O43823	A-kinase anchor protein 8	AKAP8	120	By MS/MS	By MS/MS	By MS/MS	By MS/MS	biological process involved in interspecies interaction between organisms;biological regulation;cell cycle;cell cycle G2/M phase transition;cell cycle phase transition;cell cycle process;cellular component organization;cellular component organization or biogenesis;cellular localization;cellular macromolecule localization;cellular process;cellular response to alcohol;cellular response to biotic st…	binding;cation binding;DNA binding;DNA-binding transcription factor binding;double-stranded DNA binding;enzyme binding;histone deacetylase binding;ion binding;metal ion binding;NF-kappaB binding;nucleic acid binding;organic cyclic compound binding;protein binding;protein kinase A binding;protein kinase A regulatory subunit binding;RNA binding;RNA polymerase II-specific DNA-binding transcription f…	cellular anatomical entity;chromosome;condensed chromosome;cytoplasm;female pronucleus;intracellular membrane-bounded organelle;intracellular non-membrane-bounded organelle;intracellular organelle;membrane;membrane-bounded organelle;non-membrane-bounded organelle;nuclear matrix;nucleolus;nucleoplasm;nucleus;organelle;pronucleus			7	7	12.6	12.6	12.6	76.107	0	34.666	245560000	15	5	5	6	4	5	5	6	4	5	5	6	4	7	0.17757	-0.254561	-0.446061	-0.411267	-0.566315	1.4449	-0.0271469	-0.17332	0.566315
Color2 [A=255, R=169, G=169, B=169]	1	4		O43824	O43824	Putative GTP-binding protein 6	GTPBP6	121	By MS/MS	By MS/MS	By MS/MS	By MS/MS		anion binding;binding;carbohydrate derivative binding;cation binding;GTP binding;guanyl nucleotide binding;guanyl ribonucleotide binding;heterocyclic compound binding;ion binding;metal ion binding;nucleoside phosphate binding;nucleotide binding;organic cyclic compound binding;protein-containing complex binding;purine nucleotide binding;purine ribonucleoside triphosphate binding;purine ribonucleot…	cellular anatomical entity;cytoplasm			6	6	13.8	13.8	13.8	56.897	0	16.254	144770000	14	6	5	5	5	6	5	5	5	6	5	5	5	6	0.0949114	-0.646183	-0.920909	0.0540036	0.504912	0.178609	0.314931	-0.0540036	1.43957
Color2 [A=255, R=169, G=169, B=169]	1	4		O60264;P28370	O60264	SWI/SNF-related matrix-associated actin-dependent regulator of chromatin subfamily A member 5	SMARCA5	125	By MS/MS	By MS/MS	By MS/MS	By MS/MS	anatomical structure development;animal organ development;aromatic compound biosynthetic process;biological regulation;biosynthetic process;brain development;cell differentiation;cellular aromatic compound metabolic process;cellular biosynthetic process;cellular component assembly;cellular component organization;cellular component organization or biogenesis;cellular developmental process;cellular…	adenyl nucleotide binding;adenyl ribonucleotide binding;anion binding;annealing activity;ATP binding;ATP hydrolysis activity;ATP-dependent activity;ATP-dependent activity, acting on DNA;ATP-dependent chromatin remodeler activity;ATP-dependent DNA/DNA annealing activity;binding;carbohydrate derivative binding;catalytic activity;catalytic activity, acting on a nucleic acid;catalytic activity, actin…	ACF complex;ATPase complex;B-WICH complex;catalytic complex;cellular anatomical entity;CERF complex;CHRAC;chromatin;chromatin silencing complex;chromosome;condensed chromosome;fibrillar center;heterochromatin;intracellular membrane-bounded organelle;intracellular non-membrane-bounded organelle;intracellular organelle;ISWI-type complex;membrane-bounded organelle;non-membrane-bounded organelle;NoRC…			30	30	29.9	29.9	29.9	121.9	0	114.76	1490800000	82	25	26	27	26	25	26	27	26	25	26	27	26	30	1.15236	0.68613	1.69597	-0.498441	-0.108874	-0.0614298	0.510005	0.0349204	1.16065
Color2 [A=255, R=169, G=169, B=169]	1	4		O60287	O60287	Nucleolar pre-ribosomal-associated protein 1	URB1	127	By MS/MS	By MS/MS	By MS/MS	By MS/MS	cellular aromatic compound metabolic process;cellular metabolic process;cellular nitrogen compound metabolic process;cellular process;heterocycle metabolic process;macromolecule metabolic process;maturation of 5.8S rRNA;maturation of 5.8S rRNA from tricistronic rRNA transcript (SSU-rRNA, 5.8S rRNA, LSU-rRNA);maturation of LSU-rRNA;maturation of LSU-rRNA from tricistronic rRNA transcript (SSU-rRNA…	binding;nucleic acid binding;organic cyclic compound binding;RNA binding	cellular anatomical entity;fibrillar center;intracellular non-membrane-bounded organelle;intracellular organelle;non-membrane-bounded organelle;nucleolus;organelle			19	19	8.4	8.4	8.4	254.39	0	39.067	229860000	26	9	10	9	17	9	10	9	17	9	10	9	17	19	0.205585	-0.175932	-0.327784	0.00912345	-0.384886	-0.242449	1.39519	-1.01705	0.384886
Color2 [A=255, R=169, G=169, B=169]	1	4		O60313	O60313	Dynamin-like 120 kDa protein, mitochondrial;Dynamin-like 120 kDa protein, form S1	OPA1	128	By matching	By MS/MS	By MS/MS		anatomical structure formation involved in morphogenesis;apoptotic process;axo-dendritic transport;axonal transport;axonal transport of mitochondrion;biological regulation;carbohydrate derivative metabolic process;cell death;cellular aromatic compound metabolic process;cellular component assembly;cellular component organization;cellular component organization or biogenesis;cellular localization;c…	anion binding;binding;carbohydrate derivative binding;cardiolipin binding;catalytic activity;cation binding;cytoskeletal protein binding;GTP binding;GTPase activity;guanyl nucleotide binding;guanyl ribonucleotide binding;heterocyclic compound binding;hydrolase activity;hydrolase activity, acting on acid anhydrides;hydrolase activity, acting on acid anhydrides, in phosphorus-containing anhydrides;…	axon cytoplasm;bounding membrane of organelle;cell projection;cellular anatomical entity;cytoplasm;cytoplasmic region;cytosol;dendrite;intracellular membrane-bounded organelle;intracellular organelle;intracellular organelle lumen;membrane;membrane-bounded organelle;membrane-enclosed lumen;microtubule;mitochondrial crista;mitochondrial inner membrane;mitochondrial intermembrane space;mitochondrial…			2	2	2.6	2.6	2.6	111.63	0	3.532	24357000	2	1	2	2	0	1	2	2	0	1	2	2	0	2	0.0277361	-0.779058	-1.78951	0.853792	0.907079	-0.36022	-0.389885	-1.03837	0.123704
Color2 [A=255, R=169, G=169, B=169]	1	4		O60318	O60318	Germinal-center associated nuclear protein	MCM3AP	129	By MS/MS	By MS/MS	By MS/MS	By MS/MS	cellular component organization;cellular component organization or biogenesis;cellular localization;cellular macromolecule localization;cellular process;chromatin organization;chromatin remodeling;establishment of localization;establishment of localization in cell;establishment of protein localization;establishment of RNA localization;immune system process;intracellular transport;localization;mac…	acetyltransferase activity;acyltransferase activity;acyltransferase activity, transferring groups other than amino-acyl groups;binding;catalytic activity;catalytic activity, acting on a protein;chromatin binding;histone acetyltransferase activity;histone binding;histone H3 acetyltransferase activity;histone modifying activity;N-acetyltransferase activity;N-acyltransferase activity;nucleic acid bi…	cellular anatomical entity;chromosome;cytoplasm;cytosol;intracellular membrane-bounded organelle;intracellular non-membrane-bounded organelle;intracellular organelle;membrane;membrane-bounded organelle;non-membrane-bounded organelle;nuclear membrane;nuclear pore nuclear basket;nuclear protein-containing complex;nucleoplasm;nucleus;organelle;organelle membrane;protein-containing complex;transcript…			16	16	10.4	10.4	10.4	218.4	0	30.116	338110000	30	10	11	14	12	10	11	14	12	10	11	14	12	16	0.442038	0.190759	0.371888	-1.15094	-0.503063	0.308587	0.184851	0.363465	0.638905
Color2 [A=255, R=169, G=169, B=169]	1	4		O60518	O60518	Ran-binding protein 6	RANBP6	131	By MS/MS	By MS/MS	By MS/MS	By matching	cellular localization;cellular macromolecule localization;cellular process;establishment of localization;establishment of localization in cell;establishment of protein localization;establishment of protein localization to organelle;import into nucleus;intracellular protein transport;intracellular transport;localization;macromolecule localization;nitrogen compound transport;nuclear transport;nucle…	amide binding;binding;molecular carrier activity;nuclear import signal receptor activity;nuclear localization sequence binding;nucleocytoplasmic carrier activity;peptide binding;signal sequence binding	cell junction;cellular anatomical entity;cytoplasm;intracellular membrane-bounded organelle;intracellular organelle;membrane-bounded organelle;nucleus;organelle;synapse			3	3	2.7	2.7	2.7	124.71	0	5.0963	37699000	6	3	2	3	1	3	2	3	1	3	2	3	1	3	0.176231	-0.398397	-0.452077	-1.56408	0.470953	1.44777	-0.263159	-0.380299	1.31446
Color2 [A=255, R=169, G=169, B=169]	1	4		O60563	O60563	Cyclin-T1	CCNT1	132	By matching	By matching	By MS/MS	By MS/MS	aromatic compound biosynthetic process;biological process involved in interaction with symbiont;biological process involved in interspecies interaction between organisms;biological process involved in symbiotic interaction;biological regulation;biosynthetic process;cell cycle;cell division;cellular aromatic compound metabolic process;cellular biosynthetic process;cellular metabolic process;cellul…	7SK snRNA binding;binding;chromatin binding;cyclin-dependent protein serine/threonine kinase activator activity;cyclin-dependent protein serine/threonine kinase regulator activity;DNA binding;DNA-binding transcription factor binding;double-stranded DNA binding;enzyme activator activity;enzyme binding;enzyme regulator activity;kinase activator activity;kinase binding;kinase regulator activity;mole…	carboxy-terminal domain protein kinase complex;catalytic complex;cellular anatomical entity;cyclin/CDK positive transcription elongation factor complex;cyclin-dependent protein kinase holoenzyme complex;cytosol;intracellular membrane-bounded organelle;intracellular organelle;membrane-bounded organelle;nuclear cyclin-dependent protein kinase holoenzyme complex;nuclear protein-containing complex;nu…			2	2	3.9	3.9	3.9	80.684	0	5.2253	28874000	4	2	2	1	2	2	2	1	2	2	2	1	2	2	4.62341741705949E-05	-1.56078	-7.93484	1.13351	0.447667	0.757093	0.754733	-1.11913	-0.447667
Color2 [A=255, R=169, G=169, B=169]	1	4		O60583	O60583	Cyclin-T2	CCNT2	133	By MS/MS	By MS/MS	By matching	By MS/MS	anatomical structure development;aromatic compound biosynthetic process;biological process involved in interaction with symbiont;biological process involved in interspecies interaction between organisms;biological process involved in symbiotic interaction;biological regulation;biosynthetic process;cell cycle;cell division;cellular aromatic compound metabolic process;cellular biosynthetic process;…	7SK snRNA binding;binding;chromatin binding;cyclin-dependent protein serine/threonine kinase activator activity;cyclin-dependent protein serine/threonine kinase regulator activity;enzyme activator activity;enzyme binding;enzyme regulator activity;kinase activator activity;kinase binding;kinase regulator activity;molecular function activator activity;molecular function regulator activity;nucleic a…	carboxy-terminal domain protein kinase complex;catalytic complex;cellular anatomical entity;cyclin/CDK positive transcription elongation factor complex;cyclin-dependent protein kinase holoenzyme complex;cytosol;intracellular membrane-bounded organelle;intracellular organelle;membrane;membrane-bounded organelle;nuclear cyclin-dependent protein kinase holoenzyme complex;nuclear protein-containing c…			2	2	3.6	3.6	3.6	81.028	0.0010593	3.0336	37792000	2	1	2	1	2	1	2	1	2	1	2	1	2	2	0.0321629	-0.86895	-1.68604	0.136648	1.3582	-0.308012	0.14384	-0.136648	-0.216874
Color2 [A=255, R=169, G=169, B=169]	1	4		O60762	O60762	Dolichol-phosphate mannosyltransferase subunit 1	DPM1	135	By MS/MS	By matching	By MS/MS	By MS/MS	alcohol metabolic process;biosynthetic process;carbohydrate derivative biosynthetic process;carbohydrate derivative metabolic process;cellular aromatic compound metabolic process;cellular biosynthetic process;cellular lipid metabolic process;cellular metabolic process;cellular nitrogen compound metabolic process;cellular process;dolichol metabolic process;dolichol-linked oligosaccharide biosynthe…	alcohol binding;binding;carbohydrate binding;catalytic activity;catalytic activity, acting on a protein;cation binding;dolichyl-phosphate beta-D-mannosyltransferase activity;dolichyl-phosphate-mannose-protein mannosyltransferase activity;glycosyltransferase activity;hexosyltransferase activity;ion binding;mannose binding;mannosyltransferase activity;metal ion binding;monosaccharide binding;small …	catalytic complex;cellular anatomical entity;dolichol-phosphate-mannose synthase complex;endoplasmic reticulum;endoplasmic reticulum membrane;intracellular membrane-bounded organelle;intracellular organelle;intracellular protein-containing complex;mannosyltransferase complex;membrane;membrane-bounded organelle;nucleus;organelle;organelle membrane;protein-containing complex;transferase complex			3	3	11.2	11.2	11.2	29.634	0	3.7992	20420000	4	1	2	2	1	1	2	2	1	1	2	2	1	3	0.25943	-0.0650135	-0.131769	-0.861149	0.351584	-0.0559405	-0.585621	-0.477474	-0.351584
Color2 [A=255, R=169, G=169, B=169]	1	4		O60830	O60830	Mitochondrial import inner membrane translocase subunit Tim17-B	TIMM17B	136	By MS/MS	By MS/MS	By MS/MS	By MS/MS	cellular localization;cellular macromolecule localization;cellular process;establishment of localization;establishment of localization in cell;establishment of protein localization;establishment of protein localization to mitochondrion;establishment of protein localization to organelle;intracellular protein transport;intracellular transport;localization;macromolecule localization;mitochondrial tr…	macromolecule transmembrane transporter activity;protein transmembrane transporter activity;protein transporter activity;transmembrane transporter activity;transporter activity	cellular anatomical entity;inner mitochondrial membrane protein complex;membrane;membrane protein complex;mitochondrial inner membrane;mitochondrial membrane;mitochondrial protein-containing complex;organelle inner membrane;organelle membrane;protein-containing complex;TIM23 mitochondrial import inner membrane translocase complex			3	3	30.2	30.2	30.2	18.273	0	5.9995	94217000	3	1	2	3	1	1	2	3	1	1	2	3	1	3	0.956009	0.76213	1.36466	-1.57077	-0.162028	0.406749	-0.131734	-0.0518999	1.48648
Color2 [A=255, R=169, G=169, B=169]	1	4		O75052	O75052	Carboxyl-terminal PDZ ligand of neuronal nitric oxide synthase protein	NOS1AP	138	By MS/MS	By matching	By MS/MS	By MS/MS	actin cytoskeleton organization;actin filament-based process;biological regulation;cellular component organization;cellular component organization or biogenesis;cellular process;cytoskeleton organization;organelle organization;positive regulation of biological process;positive regulation of biosynthetic process;positive regulation of catalytic activity;positive regulation of cation channel activi…	binding;enzyme binding;nitric-oxide synthase binding;protein binding	actin-based cell projection;anchoring junction;bounding membrane of organelle;caveola;cell junction;cell projection;cellular anatomical entity;cytosol;endoplasmic reticulum membrane;filopodium;glutamatergic synapse;intracellular membrane-bounded organelle;intracellular non-membrane-bounded organelle;intracellular organelle;membrane;membrane microdomain;membrane raft;membrane-bounded organelle;mit…			4	4	7.9	7.9	7.9	56.149	0	7.5978	69527000	6	3	1	3	4	3	1	3	4	3	1	3	4	4	0.0644421	-0.599079	-1.1988	1.40866	0.0706768	-0.474189	-0.363348	-0.900537	-0.0706768
Color2 [A=255, R=169, G=169, B=169]	1	4		O75110;O43861	O75110	Probable phospholipid-transporting ATPase IIA	ATP9A	139	By MS/MS	By MS/MS	By MS/MS	By MS/MS	anatomical structure morphogenesis;biological regulation;cell projection morphogenesis;cell projection organization;cellular anatomical entity morphogenesis;cellular component organization;cellular component organization or biogenesis;cellular process;developmental process;endocytosis;establishment of localization;Golgi vesicle transport;import into cell;lipid translocation;lipid transport;locali…	adenyl nucleotide binding;adenyl ribonucleotide binding;anion binding;ATP binding;ATP hydrolysis activity;ATPase-coupled intramembrane lipid transporter activity;ATP-dependent activity;binding;carbohydrate derivative binding;catalytic activity;cation binding;enzyme binding;heterocyclic compound binding;hydrolase activity;hydrolase activity, acting on acid anhydrides;hydrolase activity, acting on …	bounding membrane of organelle;cellular anatomical entity;cytoplasmic vesicle;cytoplasmic vesicle membrane;early endosome;early endosome membrane;endosome;endosome membrane;Golgi apparatus subcompartment;intracellular membrane-bounded organelle;intracellular organelle;intracellular vesicle;late endosome;late endosome membrane;membrane;membrane-bounded organelle;organelle;organelle membrane;organe…			16	16	18.5	18.5	18.5	118.58	0	44.368	422320000	32	9	13	14	12	9	13	14	12	9	13	14	12	16	0.294561	-0.0118313	-0.019606	-0.567871	0.706247	1.42511	0.912068	1.62255	0.875798
Color2 [A=255, R=169, G=169, B=169]	1	4		O75146	O75146	Huntingtin-interacting protein 1-related protein	HIP1R	141	By MS/MS	By MS/MS	By MS/MS	By MS/MS	actin filament organization;activation of cysteine-type endopeptidase activity involved in apoptotic process;anatomical structure development;biological regulation;cellular component assembly;cellular component organization;cellular component organization or biogenesis;cellular process;clathrin coat assembly;developmental process;digestive system development;endocytosis;establishment of localizat…	actin binding;actin filament binding;anion binding;binding;cargo adaptor activity;clathrin adaptor activity;clathrin binding;clathrin light chain binding;cytoskeletal protein binding;identical protein binding;ion binding;lipid binding;molecular adaptor activity;phosphatidylinositol binding;phosphatidylinositol bisphosphate binding;phosphatidylinositol phosphate binding;phosphatidylinositol-3,4,5-…	apical plasma membrane;bounding membrane of organelle;cell body;cell cortex;cell junction;cell projection;cell projection membrane;cellular anatomical entity;clathrin-coated pit;clathrin-coated vesicle;clathrin-coated vesicle membrane;coated vesicle;coated vesicle membrane;cytoplasm;cytoplasmic region;cytoplasmic vesicle;cytoplasmic vesicle membrane;cytoskeleton;cytosol;dendrite cytoplasm;dendrit…			19	18	18.8	18.8	17.9	119.39	0	52.32	555820000	41	15	16	15	15	15	16	15	15	14	15	14	14	19	0.918908	0.59228	1.30077	-1.57279	0.266908	-0.227529	0.185699	0.436877	0.542696
Color2 [A=255, R=169, G=169, B=169]	1	4		O75151	O75151	Lysine-specific demethylase PHF2	PHF2	142	By MS/MS	By MS/MS	By MS/MS	By MS/MS	anatomical structure development;animal organ development;biological regulation;cellular component organization;cellular component organization or biogenesis;cellular process;chromatin organization;chromatin remodeling;demethylation;developmental process;gland development;liver development;macromolecule metabolic process;macromolecule modification;metabolic process;negative regulation of biologic…	2-oxoglutarate-dependent dioxygenase activity;binding;catalytic activity;catalytic activity, acting on a protein;cation binding;demethylase activity;dioxygenase activity;histone binding;histone demethylase activity;histone H3 demethylase activity;histone H3K9 demethylase activity;histone H4 demethylase activity;histone H4K20 demethylase activity;histone modifying activity;ion binding;iron ion bin…	cellular anatomical entity;intracellular membrane-bounded organelle;intracellular non-membrane-bounded organelle;intracellular organelle;kinetochore;membrane-bounded organelle;non-membrane-bounded organelle;nucleolus;nucleoplasm;nucleus;organelle;supramolecular complex			8	7	7.4	7.4	6.1	120.77	0	30.903	169260000	12	4	7	4	8	4	7	4	8	3	6	3	7	8	0.278735	-0.0542262	-0.0688816	-0.2448	-0.308733	-0.355201	1.50593	-1.64291	1.4651
Color2 [A=255, R=169, G=169, B=169]	1	4		O75190;P25686;Q8WWF6;Q8NHS0	O75190	DnaJ homolog subfamily B member 6	DNAJB6	143	By MS/MS	By MS/MS	By MS/MS	By MS/MS	actin cytoskeleton organization;actin filament-based process;anatomical structure development;biological regulation;catabolic process;cell adhesion;cell differentiation;cell differentiation involved in embryonic placenta development;cell-cell adhesion;cellular component organization;cellular component organization or biogenesis;cellular developmental process;cellular homeostasis;cellular localiza…	ATPase activator activity;ATPase regulator activity;binding;DNA binding;enzyme binding;heat shock protein binding;Hsp70 protein binding;identical protein binding;modification-dependent protein binding;molecular function activator activity;molecular function regulator activity;nucleic acid binding;organic cyclic compound binding;polyubiquitin modification-dependent protein binding;proteasome bindi…	cellular anatomical entity;cytoplasm;cytoplasmic side of endoplasmic reticulum membrane;cytoplasmic side of membrane;cytosol;endoplasmic reticulum membrane;inclusion body;intracellular anatomical structure;intracellular membrane-bounded organelle;intracellular organelle;membrane;membrane-bounded organelle;nuclear membrane;nucleoplasm;nucleus;organelle;organelle membrane;perinuclear region of cyto…			3	3	10.4	10.4	10.4	36.087	0	6.5413	110330000	9	3	2	2	2	3	2	2	2	3	2	2	2	3	1.13533	0.856389	1.66754	1.21696	-0.749916	0.201323	-0.0896331	0.20593	1.06104
Color2 [A=255, R=169, G=169, B=169]	1	4		O75306	O75306	NADH dehydrogenase [ubiquinone] iron-sulfur protein 2, mitochondrial	NDUFS2	144	By MS/MS	By MS/MS	By MS/MS	By MS/MS	aerobic electron transport chain;aerobic respiration;aromatic compound biosynthetic process;ATP biosynthetic process;ATP metabolic process;ATP synthesis coupled electron transport;biosynthetic process;carbohydrate derivative biosynthetic process;carbohydrate derivative metabolic process;cell differentiation;cell population proliferation;cellular aromatic compound metabolic process;cellular biosyn…	4 iron, 4 sulfur cluster binding;active transmembrane transporter activity;adenyl nucleotide binding;binding;catalytic activity;cation binding;electron transfer activity;enzyme binding;heterocyclic compound binding;ion binding;iron-sulfur cluster binding;metal cluster binding;metal ion binding;NAD binding;NAD(P)H dehydrogenase (quinone) activity;NADH dehydrogenase (quinone) activity;NADH dehydrog…	catalytic complex;cellular anatomical entity;inner mitochondrial membrane protein complex;intracellular membrane-bounded organelle;intracellular organelle;intracellular organelle lumen;membrane;membrane protein complex;membrane-bounded organelle;membrane-enclosed lumen;mitochondrial inner membrane;mitochondrial matrix;mitochondrial membrane;mitochondrial protein-containing complex;mitochondrial r…			7	7	18.4	18.4	18.4	52.545	0	11.526	121350000	12	3	6	7	4	3	6	7	4	3	6	7	4	7	0.477783	0.238684	0.454201	-0.115327	0.290166	-0.727389	-1.63808	-0.544861	0.120615
Color2 [A=255, R=169, G=169, B=169]	1	4		O75319	O75319	RNA/RNP complex-1-interacting phosphatase	DUSP11	145	By MS/MS	By MS/MS	By MS/MS	By MS/MS	cellular aromatic compound metabolic process;cellular metabolic process;cellular nitrogen compound metabolic process;cellular process;dephosphorylation;heterocycle metabolic process;macromolecule metabolic process;macromolecule modification;metabolic process;nitrogen compound metabolic process;nucleic acid metabolic process;nucleobase-containing compound metabolic process;organic cyclic compound …	binding;catalytic activity;catalytic activity, acting on a protein;hydrolase activity;hydrolase activity, acting on ester bonds;nucleic acid binding;organic cyclic compound binding;phosphatase activity;phosphoprotein phosphatase activity;phosphoric ester hydrolase activity;polynucleotide 5'-phosphatase activity;protein tyrosine phosphatase activity;protein tyrosine/serine/threonine phosphatase ac…	cellular anatomical entity;fibrillar center;intercellular bridge;intracellular membrane-bounded organelle;intracellular organelle;membrane-bounded organelle;nuclear body;nuclear speck;nucleoplasm;nucleus;organelle			6	6	15.6	15.6	15.6	43.71	0	11.02	159390000	9	4	5	6	5	4	5	6	5	4	5	6	5	6	0.0109523	-1.24287	-2.44977	1.4279	0.0874406	0.345534	-0.348946	-0.575855	-0.0595093
Color2 [A=255, R=169, G=169, B=169]	1	4		O75340	O75340	Programmed cell death protein 6	PDCD6	146	By MS/MS	By MS/MS	By MS/MS	By MS/MS	anatomical structure development;anatomical structure formation involved in morphogenesis;angiogenesis;apoptotic signaling pathway;biological regulation;cell development;cell differentiation;cell surface receptor signaling pathway;cellular component assembly;cellular component organization;cellular component organization or biogenesis;cellular developmental process;cellular localization;cellular …	binding;calcium ion binding;calcium-dependent protein binding;cation binding;enzyme-substrate adaptor activity;identical protein binding;ion binding;magnesium ion binding;metal ion binding;molecular adaptor activity;protein binding;protein dimerization activity;protein homodimerization activity;protein-macromolecule adaptor activity;protein-membrane adaptor activity;ubiquitin ligase-substrate ada…	catalytic complex;cellular anatomical entity;COPII vesicle coat;Cul3-RING ubiquitin ligase complex;cullin-RING ubiquitin ligase complex;cytoplasm;cytoplasmic vesicle;cytosol;endoplasmic reticulum;endoplasmic reticulum exit site;endoplasmic reticulum membrane;endosome;extracellular exosome;extracellular membrane-bounded organelle;extracellular organelle;extracellular vesicle;intracellular membrane…			4	4	22	22	22	21.868	0	7.5341	187990000	9	3	4	3	3	3	4	3	3	3	4	3	3	4	0.182419	-0.261396	-0.42457	-0.214109	-0.608134	1.10752	-1.56556	-0.813492	-0.00622956
Color2 [A=255, R=169, G=169, B=169]	1	4		O75367	O75367	Core histone macro-H2A.1	H2AFY	147	By MS/MS	By MS/MS	By MS/MS	By MS/MS	biological regulation;cellular aromatic compound metabolic process;cellular component assembly;cellular component organization;cellular component organization or biogenesis;cellular localization;cellular macromolecule localization;cellular metabolic process;cellular nitrogen compound metabolic process;cellular process;cellular response to stimulus;cellular response to stress;chromatin organizatio…	ADP-D-ribose binding;ADP-D-ribose modification-dependent protein binding;anion binding;binding;carbohydrate derivative binding;chromatin binding;chromatin DNA binding;DNA binding;double-stranded DNA binding;double-stranded methylated DNA binding;enzyme binding;enzyme inhibitor activity;enzyme regulator activity;ion binding;kinase binding;kinase inhibitor activity;kinase regulator activity;modific…	Barr body;cellular anatomical entity;chromatin;chromosomal region;chromosome;chromosome, telomeric region;condensed chromosome;extracellular exosome;extracellular membrane-bounded organelle;extracellular organelle;extracellular vesicle;heterochromatin;intracellular membrane-bounded organelle;intracellular non-membrane-bounded organelle;intracellular organelle;membrane-bounded organelle;non-membra…			10	9	34.4	34.4	32	39.617	0	37.791	560060000	26	10	6	4	6	10	6	4	6	9	5	4	5	10	1.2069	0.981286	1.78679	0.166931	0.150714	-0.72889	-0.865623	-0.166931	-0.150714
Color2 [A=255, R=169, G=169, B=169]	1	4		O75369;Q14315	O75369	Filamin-B	FLNB	148	By MS/MS	By MS/MS	By MS/MS	By MS/MS	actin cytoskeleton organization;actin filament-based process;actomyosin structure organization;anatomical structure development;anatomical structure morphogenesis;biological regulation;cell development;cell morphogenesis;cellular component organization;cellular component organization or biogenesis;cellular developmental process;cellular process;cellular response to chemical stimulus;cellular resp…	actin binding;actin filament binding;ankyrin binding;binding;cadherin binding;cell adhesion molecule binding;cytoskeletal protein binding;identical protein binding;nucleic acid binding;organic cyclic compound binding;protein binding;protein-containing complex binding;RNA binding	actin cytoskeleton;actin filament bundle;actomyosin;anchoring junction;brush border;cell cortex;cell junction;cell-substrate junction;cellular anatomical entity;cluster of actin-based cell projections;contractile actin filament bundle;costamere;cytoplasm;cytoplasmic vesicle;cytoskeleton;cytosol;endocytic vesicle;extracellular exosome;extracellular membrane-bounded organelle;extracellular organell…			26	26	14.5	13.2	13.2	278.16	0	101.2	417420000	54	23	21	16	22	21	19	14	20	21	19	14	20	29	0.0203968	-0.791579	-2.00523	0.886771	-0.130919	-0.432364	-0.500417	-1.38895	-0.343322
Color2 [A=255, R=169, G=169, B=169]	1	4		O75400	O75400	Pre-mRNA-processing factor 40 homolog A	PRPF40A	150	By MS/MS	By MS/MS	By MS/MS	By MS/MS	biological regulation;cell cycle;cell division;cell migration;cell motility;cellular aromatic compound metabolic process;cellular component organization;cellular component organization or biogenesis;cellular metabolic process;cellular nitrogen compound metabolic process;cellular process;cytoskeleton organization;heterocycle metabolic process;macromolecule metabolic process;metabolic process;mRNA …	binding;nucleic acid binding;organic cyclic compound binding;RNA binding	cellular anatomical entity;membrane;nuclear body;nuclear matrix;nuclear protein-containing complex;nuclear speck;nucleoplasm;prespliceosome;protein-containing complex;ribonucleoprotein complex;small nuclear ribonucleoprotein complex;Sm-like protein family complex;spliceosomal complex;spliceosomal snRNP complex;U1 snRNP;U2-type prespliceosome;U2-type spliceosomal complex			5	5	5.7	5.7	5.7	108.8	0	9.3219	103810000	7	5	2	3	3	5	2	3	3	5	2	3	3	5	0.00944795	-1.44758	-2.55774	0.520748	1.63977	1.34185	-0.357225	-0.930048	0.178651
Color2 [A=255, R=169, G=169, B=169]	1	4		O75477	O75477	Erlin-1	ERLIN1	153	By MS/MS	By MS/MS	By MS/MS	By MS/MS	alcohol metabolic process;biological regulation;catabolic process;cellular process;cellular response to sterol depletion;cellular response to stimulus;cellular response to stress;cholesterol metabolic process;ERAD pathway;ER-nucleus signaling pathway;lipid metabolic process;macromolecule catabolic process;macromolecule metabolic process;metabolic process;modification-dependent macromolecule catab…	alcohol binding;binding;cholesterol binding;enzyme binding;lipid binding;organic cyclic compound binding;protein binding;small molecule binding;steroid binding;sterol binding;ubiquitin protein ligase binding;ubiquitin-like protein ligase binding	cellular anatomical entity;endoplasmic reticulum;endoplasmic reticulum membrane;intracellular membrane-bounded organelle;intracellular organelle;membrane;membrane microdomain;membrane raft;membrane-bounded organelle;organelle;organelle membrane;protein-containing complex			10	10	43.7	34.8	34.8	39.171	0	70.766	2496500000	37	12	12	13	12	9	9	10	9	9	9	10	9	13	0.965852	0.906424	1.38152	-1.27517	-1.01094	-1.00111	0.568817	0.783488	-0.759444
Color2 [A=255, R=169, G=169, B=169]	1	4		O75533	O75533	Splicing factor 3B subunit 1	SF3B1	156	By MS/MS	By MS/MS	By MS/MS	By MS/MS	biological regulation;cellular aromatic compound metabolic process;cellular component assembly;cellular component organization;cellular component organization or biogenesis;cellular metabolic process;cellular nitrogen compound metabolic process;cellular process;chromatin organization;chromatin remodeling;heterocycle metabolic process;macromolecule metabolic process;metabolic process;mRNA metaboli…	binding;mRNA binding;nucleic acid binding;organic cyclic compound binding;protein binding;RNA binding;splicing factor binding	ATPase complex;B-WICH complex;catalytic complex;catalytic step 2 spliceosome;cellular anatomical entity;intracellular membrane-bounded organelle;intracellular non-membrane-bounded organelle;intracellular organelle;membrane-bounded organelle;non-membrane-bounded organelle;nuclear body;nuclear protein-containing complex;nuclear speck;nucleolus;nucleoplasm;nucleus;organelle;precatalytic spliceosome;…			7	7	7.4	7.4	7.4	145.83	0	19.148	48276000	10	1	1	2	7	1	1	2	7	1	1	2	7	7	0.253582	-0.0885926	-0.151487	-0.167822	0.908064	-0.0769445	-0.49619	0.167822	0.826495
Color2 [A=255, R=169, G=169, B=169]	1	4		O75643	O75643	U5 small nuclear ribonucleoprotein 200 kDa helicase	SNRNP200	159	By MS/MS	By MS/MS	By MS/MS	By MS/MS	cell differentiation;cellular aromatic compound metabolic process;cellular component assembly;cellular component organization;cellular component organization or biogenesis;cellular developmental process;cellular metabolic process;cellular nitrogen compound metabolic process;cellular process;cis assembly of pre-catalytic spliceosome;developmental process;heterocycle metabolic process;macromolecule…	adenyl nucleotide binding;adenyl ribonucleotide binding;anion binding;ATP binding;ATP hydrolysis activity;ATP-dependent activity;ATP-dependent activity, acting on RNA;binding;carbohydrate derivative binding;catalytic activity;catalytic activity, acting on a nucleic acid;catalytic activity, acting on RNA;helicase activity;heterocyclic compound binding;hydrolase activity;hydrolase activity, acting …	catalytic complex;catalytic step 1 spliceosome;catalytic step 2 spliceosome;cellular anatomical entity;intracellular membrane-bounded organelle;intracellular organelle;membrane;membrane-bounded organelle;nuclear protein-containing complex;nucleoplasm;nucleus;organelle;precatalytic spliceosome;protein-containing complex;ribonucleoprotein complex;small nuclear ribonucleoprotein complex;Sm-like prot…			34	34	17.1	17.1	17.1	244.5	0	72.306	745200000	70	23	28	26	24	23	28	26	24	23	28	26	24	34	0.345761	0.0734834	0.128267	0.0380521	-0.0168893	1.09036	-1.44578	-0.287782	0.518956
Color2 [A=255, R=169, G=169, B=169]	1	4		O75691	O75691	Small subunit processome component 20 homolog	UTP20	161	By MS/MS	By MS/MS	By MS/MS	By MS/MS	biological regulation;cellular aromatic compound metabolic process;cellular component biogenesis;cellular component organization or biogenesis;cellular metabolic process;cellular nitrogen compound metabolic process;cellular process;endonucleolytic cleavage in 5'-ETS of tricistronic rRNA transcript (SSU-rRNA, 5.8S rRNA, LSU-rRNA);endonucleolytic cleavage in ITS1 to separate SSU-rRNA from 5.8S rRNA…	binding;nucleic acid binding;organic cyclic compound binding;RNA binding	90S preribosome;cellular anatomical entity;cytoplasm;intracellular non-membrane-bounded organelle;intracellular organelle;membrane;non-membrane-bounded organelle;nucleolus;nucleoplasm;organelle;plasma membrane;preribosome;preribosome, small subunit precursor;protein-containing complex;ribonucleoprotein complex;small-subunit processome			17	17	7.1	7.1	7.1	318.38	0	31.306	405930000	29	10	10	14	12	10	10	14	12	10	10	14	12	17	0.0084064	-1.47907	-2.64389	0.118	1.60583	1.08766	-0.240139	-0.118	-0.350397
Color2 [A=255, R=169, G=169, B=169]	1	4		O75746	O75746	Calcium-binding mitochondrial carrier protein Aralar1	SLC25A12	163	By MS/MS	By MS/MS	By MS/MS	By MS/MS	acidic amino acid transport;alpha-amino acid metabolic process;amide transport;amino acid metabolic process;amino acid transmembrane transport;amino acid transport;aspartate family amino acid metabolic process;aspartate transmembrane transport;biosynthetic process;C4-dicarboxylate transport;carbohydrate biosynthetic process;carbohydrate metabolic process;carboxylic acid metabolic process;carboxyl…	3-sulfino-L-alanine: proton, glutamate antiporter activity;acidic amino acid transmembrane transporter activity;active monoatomic ion transmembrane transporter activity;active transmembrane transporter activity;amide transmembrane transporter activity;amino acid transmembrane transporter activity;amino acid:monoatomic cation antiporter activity;antiporter activity;aspartate:glutamate, proton anti…	cellular anatomical entity;intracellular membrane-bounded organelle;intracellular organelle;membrane;membrane-bounded organelle;mitochondrial inner membrane;mitochondrial membrane;mitochondrion;organelle;organelle inner membrane;organelle membrane			14	14	33.9	25.1	25.1	74.761	0	51.535	761020000	30	17	19	21	13	10	12	14	6	10	12	14	6	21	0.27025	-0.0774793	-0.0961198	-1.65269	0.689065	1.58293	-0.809993	0.159755	0.719529
Color2 [A=255, R=169, G=169, B=169]	1	4		O75907	O75907	Diacylglycerol O-acyltransferase 1	DGAT1	164	By matching	By MS/MS	By MS/MS	By MS/MS	acyl-CoA metabolic process;acylglycerol biosynthetic process;acylglycerol metabolic process;amide metabolic process;biosynthetic process;carbohydrate derivative metabolic process;cellular aromatic compound metabolic process;cellular biosynthetic process;cellular component assembly;cellular component organization;cellular component organization or biogenesis;cellular lipid metabolic process;cellul…	2-acylglycerol O-acyltransferase activity;acylglycerol O-acyltransferase activity;acyltransferase activity;acyltransferase activity, transferring groups other than amino-acyl groups;binding;catalytic activity;diacylglycerol O-acyltransferase activity;identical protein binding;O-acyltransferase activity;protein binding;retinol O-fatty-acyltransferase activity;transferase activity	bounding membrane of organelle;cellular anatomical entity;cytoplasmic vesicle membrane;endoplasmic reticulum membrane;membrane;organelle membrane;plasma membrane;secretory granule membrane;specific granule membrane;vesicle membrane			3	3	8.6	8.6	8.6	55.278	0	10.257	33609000	6	1	1	2	3	1	1	2	3	1	1	2	3	3	0.0568755	-0.819742	-1.28705	0.906747	1.20935	-1.11091	-0.593655	-0.998738	0.0938723
Color2 [A=255, R=169, G=169, B=169]	1	4		O75955	O75955	Flotillin-1	FLOT1	165	By matching		By MS/MS	By MS/MS	anatomical structure morphogenesis;axonogenesis;biological regulation;cell projection morphogenesis;cell projection organization;cellular anatomical entity morphogenesis;cellular component assembly;cellular component disassembly;cellular component organization;cellular component organization or biogenesis;cellular localization;cellular macromolecule localization;cellular process;cellular response…	binding;enzyme binding;glutamate receptor binding;ionotropic glutamate receptor binding;protease binding;protein binding;signaling receptor binding	adherens junction;anchoring junction;basolateral plasma membrane;bounding membrane of organelle;caveola;cell junction;cell projection;cell-cell contact zone;cell-cell junction;cell-substrate junction;cellular anatomical entity;centriolar satellite;cytoplasmic vesicle;dopaminergic synapse;early endosome;endosome;external side of plasma membrane;extracellular exosome;extracellular membrane-bounded …			1	1	4	4	4	47.355	0.0060449	1.7624	14843000	2	1	0	1	1	1	0	1	1	1	0	1	1	1	0.163272	-0.318526	-0.512334	1.17319	0.287819	-1.16657	-1.35246	-0.970749	-0.287819
Color2 [A=255, R=169, G=169, B=169]	1	4		O75964	O75964	ATP synthase subunit g, mitochondrial	ATP5L	166	By MS/MS	By MS/MS	By MS/MS		aromatic compound biosynthetic process;ATP biosynthetic process;ATP metabolic process;biosynthetic process;carbohydrate derivative biosynthetic process;carbohydrate derivative metabolic process;cellular aromatic compound metabolic process;cellular biosynthetic process;cellular metabolic process;cellular nitrogen compound biosynthetic process;cellular nitrogen compound metabolic process;cellular p…	inorganic cation transmembrane transporter activity;inorganic molecular entity transmembrane transporter activity;monoatomic cation transmembrane transporter activity;monoatomic ion transmembrane transporter activity;proton transmembrane transporter activity;transmembrane transporter activity;transporter activity	ATPase complex;catalytic complex;cellular anatomical entity;inner mitochondrial membrane protein complex;intracellular membrane-bounded organelle;intracellular organelle;membrane;membrane protein complex;membrane-bounded organelle;mitochondrial inner membrane;mitochondrial membrane;mitochondrial protein-containing complex;mitochondrial proton-transporting ATP synthase complex;mitochondrial proton…			2	2	23.3	23.3	23.3	11.428	0	19.293	11494000	4	2	2	2	0	2	2	2	0	2	2	2	0	2	0.0243544	-1.03072	-1.88057	0.527877	1.59233	0.523731	-0.182008	-0.760382	0.221548
Color2 [A=255, R=169, G=169, B=169]	1	4		O76021	O76021	Ribosomal L1 domain-containing protein 1	RSL1D1	167	By MS/MS			By MS/MS	biological regulation;cell differentiation;cellular aromatic compound metabolic process;cellular developmental process;cellular metabolic process;cellular nitrogen compound metabolic process;cellular process;developmental process;heterocycle metabolic process;macromolecule metabolic process;maturation of LSU-rRNA;metabolic process;ncRNA metabolic process;ncRNA processing;nitrogen compound metabol…	binding;cadherin binding;cell adhesion molecule binding;mRNA 3'-UTR binding;mRNA 5'-UTR binding;mRNA binding;nucleic acid binding;organic cyclic compound binding;protein binding;RNA binding	90S preribosome;cellular anatomical entity;chromosome;cytosolic large ribosomal subunit;intracellular non-membrane-bounded organelle;intracellular organelle;large ribosomal subunit;membrane;non-membrane-bounded organelle;nucleolus;organelle;preribosome;protein-containing complex;ribonucleoprotein complex;ribosomal subunit			3	3	5.9	5.9	5.9	54.972	0	4.9752	30725000	4	2	0	0	2	2	0	0	2	2	0	0	2	3	0.834641	0.595631	1.15323	0.331418	0.203447	-0.816987	-0.274288	-0.331418	-0.203447
Color2 [A=255, R=169, G=169, B=169]	1	4		O76024	O76024	Wolframin	WFS1	168	By MS/MS	By MS/MS	By MS/MS	By MS/MS	anatomical structure development;animal organ development;behavior;biological regulation;calcium ion homeostasis;carbohydrate homeostasis;catabolic process;cellular homeostasis;cellular process;cellular response to biotic stimulus;cellular response to stimulus;cellular response to stress;chemical homeostasis;chemosensory behavior;developmental process;endoplasmic reticulum calcium ion homeostasis…	ATPase binding;binding;calcium-dependent protein binding;calmodulin binding;DNA-binding transcription factor binding;enzyme binding;proteasome binding;protein binding;protein-containing complex binding;transcription factor binding;ubiquitin protein ligase binding;ubiquitin-like protein ligase binding	bounding membrane of organelle;cell projection;cellular anatomical entity;cytoplasmic vesicle;cytoplasmic vesicle membrane;dendrite;endoplasmic reticulum;endoplasmic reticulum lumen;endoplasmic reticulum membrane;exocytic vesicle membrane;intracellular membrane-bounded organelle;intracellular organelle;intracellular organelle lumen;intracellular vesicle;membrane;membrane-bounded organelle;membran…			3	3	3.4	3.4	3.4	100.29	0	3.455	24467000	5	3	3	3	3	3	3	3	3	3	3	3	3	3	0.0656332	-0.362424	-1.18582	-0.365966	0.752728	0.438139	0.781549	0.365966	0.210605
Color2 [A=255, R=169, G=169, B=169]	1	4		O76027	O76027	Annexin A9	ANXA9	169	By MS/MS	By MS/MS	By MS/MS		cell adhesion;cell-cell adhesion;cellular process	acetylcholine receptor activity;anion binding;binding;calcium channel activity;calcium ion binding;calcium ion transmembrane transporter activity;calcium-dependent phospholipid binding;cation binding;channel activity;enzyme binding;enzyme inhibitor activity;enzyme regulator activity;inorganic cation transmembrane transporter activity;inorganic molecular entity transmembrane transporter activity;i…	cell junction;cell surface;cellular anatomical entity;collagen-containing extracellular matrix;cytoplasm;cytosol;external encapsulating structure;extracellular matrix;extracellular space;intracellular membrane-bounded organelle;intracellular organelle;membrane;membrane-bounded organelle;nucleus;organelle;plasma membrane;synapse;vesicle			10	10	33	33	33	38.363	0	43.474	206470000	19	7	7	9	0	7	7	9	0	7	7	9	0	10	0.110217	-0.251085	-0.811098	-0.595266	-0.765662	-0.424658	-0.662123	-0.874139	-0.0238993
Color2 [A=255, R=169, G=169, B=169]	1	4		O76062	O76062	Delta(14)-sterol reductase	TM7SF2	170	By MS/MS	By MS/MS	By MS/MS	By MS/MS	alcohol biosynthetic process;alcohol metabolic process;biosynthetic process;cholesterol biosynthetic process;cholesterol metabolic process;lipid biosynthetic process;lipid metabolic process;metabolic process;organic cyclic compound biosynthetic process;organic cyclic compound metabolic process;organic hydroxy compound biosynthetic process;organic hydroxy compound metabolic process;organic substan…	adenyl nucleotide binding;binding;catalytic activity;delta14-sterol reductase activity;heterocyclic compound binding;NADP binding;nucleoside phosphate binding;nucleotide binding;organic cyclic compound binding;oxidoreductase activity;oxidoreductase activity, acting on the CH-CH group of donors;oxidoreductase activity, acting on the CH-CH group of donors, NAD or NADP as acceptor;purine nucleotide …	cellular anatomical entity;endoplasmic reticulum;endoplasmic reticulum membrane;intracellular membrane-bounded organelle;intracellular organelle;membrane;membrane-bounded organelle;nuclear inner membrane;nuclear membrane;organelle;organelle inner membrane;organelle membrane;plasma membrane;protein-containing complex;receptor complex			6	6	19.9	19.9	19.9	46.405	0	99.761	1053900000	21	5	5	6	5	5	5	6	5	5	5	6	5	6	0.343077	0.084111	0.120893	-1.68839	0.384849	-1.17654	-0.0358271	-0.0619067	-0.953249
Color2 [A=255, R=169, G=169, B=169]	1	4		O94832;B0I1T2	O94832	Unconventional myosin-Id	MYO1D	171	By MS/MS	By MS/MS	By MS/MS	By MS/MS	actin filament organization;actin filament-based movement;actin filament-based process;actin filament-based transport;activation of immune response;adaptive immune response;adaptive immune response based on somatic recombination of immune receptors built from immunoglobulin superfamily domains;biological regulation;cell adhesion;cell gliding;cell migration;cell motility;cell surface receptor sign…	actin binding;actin filament binding;adenyl nucleotide binding;adenyl ribonucleotide binding;anion binding;ATP binding;ATP-dependent activity;binding;calcium-dependent protein binding;calmodulin binding;carbohydrate derivative binding;cytoskeletal motor activity;cytoskeletal protein binding;heterocyclic compound binding;ion binding;lipid binding;microfilament motor activity;nucleoside phosphate b…	actin cytoskeleton;actin-based cell projection;apical dendrite;axolemma;axon;basolateral plasma membrane;brush border;cell body;cell cortex;cell projection;cell projection membrane;cellular anatomical entity;cluster of actin-based cell projections;cytoplasm;cytoplasmic vesicle;cytoskeleton;cytosol;dendrite;early endosome;endoplasmic reticulum;endosome;extracellular exosome;extracellular membrane-…			28	27	32.8	32.8	31.8	116.2	0	86.243	1159300000	68	22	26	23	16	22	26	23	16	21	26	22	16	28	0.351162	0.0790525	0.142988	0.307753	-0.595397	-0.768301	-0.999186	-1.19518	-0.903678
Color2 [A=255, R=169, G=169, B=169]	1	4		O94874;Q92845	O94874	E3 UFM1-protein ligase 1	UFL1	172	By MS/MS	By MS/MS	By MS/MS	By MS/MS	apoptotic process;autophagy;biological regulation;cardiac muscle cell apoptotic process;catabolic process;cell cycle checkpoint signaling;cell death;cell differentiation;cell population proliferation;cell projection organization;cellular aromatic compound metabolic process;cellular catabolic process;cellular component assembly;cellular component disassembly;cellular component organization;cellula…	acyltransferase activity;aminoacyltransferase activity;binding;catalytic activity;catalytic activity, acting on a protein;cytoskeletal protein binding;enzyme binding;intraciliary transport particle B binding;kinase binding;kinesin binding;phosphatase binding;protein binding;protein kinase binding;protein phosphatase binding;protein-containing complex binding;transferase activity;ubiquitin-like pr…	axoneme;bounding membrane of organelle;cell projection;cellular anatomical entity;centrosome;chromosome;ciliary basal body;ciliary tip;ciliary transition zone;cilium;condensed chromosome;condensed nuclear chromosome;cytoplasm;cytoskeleton;cytosol;endoplasmic reticulum;endoplasmic reticulum membrane;Golgi apparatus;intracellular membrane-bounded organelle;intracellular non-membrane-bounded organel…			28	28	37	37	37	89.594	0	73.695	1464800000	58	23	24	24	19	23	24	24	19	23	24	24	19	28	0.234435	-0.187756	-0.218504	-1.37268	0.152251	1.65639	0.138037	0.0599777	1.22963
Color2 [A=255, R=169, G=169, B=169]	1	4		O94901	O94901	SUN domain-containing protein 1	SUN1	174	By MS/MS	By MS/MS	By MS/MS	By MS/MS	cell cycle process;cellular component organization;cellular component organization or biogenesis;cellular localization;cellular process;centrosome localization;chromosome attachment to the nuclear envelope;chromosome localization;chromosome organization;chromosome organization involved in meiotic cell cycle;cytoskeleton-dependent intracellular transport;developmental process;developmental process…	binding;cytoskeleton-nuclear membrane anchor activity;identical protein binding;lamin binding;molecular adaptor activity;protein binding;protein-macromolecule adaptor activity;protein-membrane adaptor activity	cellular anatomical entity;chromosomal region;chromosome, telomeric region;cytoplasm;envelope;intracellular membrane-bounded organelle;intracellular organelle;meiotic nuclear membrane microtubule tethering complex;membrane;membrane protein complex;membrane-bounded organelle;nuclear envelope;nuclear inner membrane;nuclear membrane;nuclear membrane microtubule tethering complex;nuclear membrane pro…			4	4	5.3	5.3	5.3	90.063	0	8.8701	58679000	8	3	3	3	3	3	3	3	3	3	3	3	3	4	0.0682925	-0.385475	-1.15761	0.289171	-0.060278	0.183005	-0.802119	-0.289171	0.060278
Color2 [A=255, R=169, G=169, B=169]	1	4		O94905	O94905	Erlin-2	ERLIN2	175	By MS/MS	By MS/MS	By MS/MS	By MS/MS	alcohol metabolic process;biological regulation;catabolic process;cellular process;cellular response to sterol depletion;cellular response to stimulus;cellular response to stress;cholesterol metabolic process;ERAD pathway;ER-nucleus signaling pathway;lipid metabolic process;macromolecule catabolic process;macromolecule metabolic process;metabolic process;modification-dependent macromolecule catab…	alcohol binding;binding;cholesterol binding;enzyme binding;lipid binding;organic cyclic compound binding;protein binding;small molecule binding;steroid binding;sterol binding;ubiquitin protein ligase binding;ubiquitin-like protein ligase binding	cellular anatomical entity;cytosol;endoplasmic reticulum;endoplasmic reticulum membrane;intracellular membrane-bounded organelle;intracellular organelle;membrane;membrane microdomain;membrane raft;membrane-bounded organelle;organelle;organelle membrane;plasma membrane;protein-containing complex			16	13	54.9	54.9	49.3	37.839	0	279.11	19555000000	83	16	16	16	16	16	16	16	16	13	13	13	13	16	0.847684	0.808585	1.17632	-1.71766	-0.926301	-0.759955	0.269038	0.108823	-0.787627
Color2 [A=255, R=169, G=169, B=169]	1	4		O94906	O94906	Pre-mRNA-processing factor 6	PRPF6	176	By MS/MS	By MS/MS	By MS/MS	By MS/MS	biological regulation;cellular aromatic compound metabolic process;cellular component assembly;cellular component organization;cellular component organization or biogenesis;cellular metabolic process;cellular nitrogen compound metabolic process;cellular process;heterocycle metabolic process;localization;macromolecule localization;macromolecule metabolic process;metabolic process;mRNA metabolic pr…	binding;identical protein binding;nucleic acid binding;organic cyclic compound binding;protein binding;protein-containing complex binding;ribonucleoprotein complex binding;RNA binding	catalytic complex;catalytic step 2 spliceosome;cellular anatomical entity;intracellular membrane-bounded organelle;intracellular organelle;membrane;membrane-bounded organelle;nuclear body;nuclear protein-containing complex;nuclear speck;nucleoplasm;nucleus;organelle;precatalytic spliceosome;protein-containing complex;ribonucleoprotein complex;small nuclear ribonucleoprotein complex;Sm-like protei…			46	46	54.5	54.5	54.5	106.92	0	269.9	7307100000	131	39	38	41	37	39	38	41	37	39	38	41	37	46	0.104226	-0.518162	-0.852346	-0.83467	0.637276	1.72819	1.09738	0.249493	0.834408
Color2 [A=255, R=169, G=169, B=169]	1	4		O95140	O95140	Mitofusin-2	MFN2	178	By MS/MS	By MS/MS	By MS/MS	By MS/MS	anatomical structure formation involved in morphogenesis;anatomical structure morphogenesis;animal organ morphogenesis;apoptotic process;biological regulation;blastocyst formation;camera-type eye morphogenesis;cell death;cellular component organization;cellular component organization or biogenesis;cellular localization;cellular macromolecule localization;cellular process;cellular response to stim…	anion binding;binding;carbohydrate derivative binding;catalytic activity;enzyme binding;GTP binding;GTPase activity;guanyl nucleotide binding;guanyl ribonucleotide binding;heterocyclic compound binding;hydrolase activity;hydrolase activity, acting on acid anhydrides;hydrolase activity, acting on acid anhydrides, in phosphorus-containing anhydrides;ion binding;nucleoside phosphate binding;nucleoti…	bounding membrane of organelle;cellular anatomical entity;cytoskeleton;cytosol;intracellular membrane-bounded organelle;intracellular non-membrane-bounded organelle;intracellular organelle;membrane;membrane-bounded organelle;microtubule cytoskeleton;mitochondrial membrane;mitochondrial outer membrane;mitochondrion;non-membrane-bounded organelle;organelle;organelle membrane;organelle outer membran…			2	2	2.5	2.5	2.5	86.401	0	3.5725	5633800	4	2	1	1	1	2	1	1	1	2	1	1	1	2	0.0306597	-0.983477	-1.71947	0.805934	0.273085	0.743111	-0.0929865	-1.29864	-0.273085
Color2 [A=255, R=169, G=169, B=169]	1	4		O95168	O95168	NADH dehydrogenase [ubiquinone] 1 beta subcomplex subunit 4	NDUFB4	179	By MS/MS	By MS/MS	By MS/MS	By MS/MS	aerobic electron transport chain;aerobic respiration;aromatic compound biosynthetic process;ATP biosynthetic process;ATP metabolic process;biosynthetic process;carbohydrate derivative biosynthetic process;carbohydrate derivative metabolic process;cellular aromatic compound metabolic process;cellular biosynthetic process;cellular component assembly;cellular component organization;cellular componen…	active transmembrane transporter activity;catalytic activity;electron transfer activity;NAD(P)H dehydrogenase (quinone) activity;NADH dehydrogenase (quinone) activity;NADH dehydrogenase (ubiquinone) activity;NADH dehydrogenase activity;oxidoreductase activity;oxidoreductase activity, acting on NAD(P)H;oxidoreductase activity, acting on NAD(P)H, quinone or similar compound as acceptor;oxidoreducti…	catalytic complex;cellular anatomical entity;inner mitochondrial membrane protein complex;intracellular membrane-bounded organelle;intracellular organelle;membrane;membrane protein complex;membrane-bounded organelle;mitochondrial inner membrane;mitochondrial membrane;mitochondrial protein-containing complex;mitochondrial respiratory chain complex I;mitochondrion;NADH dehydrogenase complex;nucleop…			3	3	27.1	27.1	27.1	15.208	0	14.849	152920000	7	1	2	3	2	1	2	3	2	1	2	3	2	3	0.560082	0.4167	0.631922	-1.56338	0.749009	1.10608	-0.363071	-0.116806	1.14342
Color2 [A=255, R=169, G=169, B=169]	1	4		O95232	O95232	Luc7-like protein 3	LUC7L3	180	By MS/MS		By matching	By MS/MS	cellular aromatic compound metabolic process;cellular component assembly;cellular component organization;cellular component organization or biogenesis;cellular metabolic process;cellular nitrogen compound metabolic process;cellular process;heterocycle metabolic process;macromolecule metabolic process;metabolic process;mRNA splice site recognition;nitrogen compound metabolic process;nucleic acid m…	binding;DNA binding;mRNA binding;nucleic acid binding;organic cyclic compound binding;RNA binding	cellular anatomical entity;intracellular membrane-bounded organelle;intracellular organelle;membrane-bounded organelle;nuclear body;nuclear protein-containing complex;nuclear speck;nucleoplasm;nucleus;organelle;prespliceosome;protein-containing complex;ribonucleoprotein complex;small nuclear ribonucleoprotein complex;Sm-like protein family complex;spliceosomal complex;spliceosomal snRNP complex;U…			1	1	1.6	1.6	1.6	51.466	0.0054103	1.9633	10972000	1	1	0	1	1	1	0	1	1	1	0	1	1	1	0.0777761	-0.57502	-1.06479	1.1079	0.121119	-0.550692	0.524797	0.705514	-0.121119
Color2 [A=255, R=169, G=169, B=169]	1	4		O95235	O95235	Kinesin-like protein KIF20A	KIF20A	181	By MS/MS	By matching	By MS/MS	By MS/MS	biological regulation;cell cycle process;cellular component organization;cellular component organization or biogenesis;cellular localization;cellular macromolecule localization;cellular process;cytokinesis;cytokinetic process;cytoskeleton organization;cytoskeleton-dependent cytokinesis;establishment of localization;establishment of protein localization;localization;macromolecule localization;memb…	adenyl nucleotide binding;adenyl ribonucleotide binding;anion binding;ATP binding;ATP hydrolysis activity;ATP-dependent activity;binding;carbohydrate derivative binding;catalytic activity;cytoskeletal motor activity;cytoskeletal protein binding;enzyme binding;heterocyclic compound binding;hydrolase activity;hydrolase activity, acting on acid anhydrides;hydrolase activity, acting on acid anhydride…	cellular anatomical entity;Golgi apparatus;intercellular bridge;intracellular membrane-bounded organelle;intracellular non-membrane-bounded organelle;intracellular organelle;kinesin complex;membrane-bounded organelle;microtubule;microtubule associated complex;midbody;non-membrane-bounded organelle;nucleoplasm;organelle;polymeric cytoskeletal fiber;protein-containing complex;spindle;supramolecular…			3	3	4.3	4.3	4.3	100.28	0	8.016	54601000	6	3	2	3	3	3	2	3	3	3	2	3	3	3	0.165742	-0.111342	-0.500554	0.0298413	0.350513	-0.37302	0.21535	-0.0298413	-0.350513
Color2 [A=255, R=169, G=169, B=169]	1	4		O95299	O95299	NADH dehydrogenase [ubiquinone] 1 alpha subcomplex subunit 10, mitochondrial	NDUFA10	183	By MS/MS	By MS/MS	By MS/MS	By MS/MS	aerobic electron transport chain;aerobic respiration;aromatic compound biosynthetic process;ATP biosynthetic process;ATP metabolic process;biosynthetic process;carbohydrate derivative biosynthetic process;carbohydrate derivative metabolic process;cellular aromatic compound metabolic process;cellular biosynthetic process;cellular component assembly;cellular component organization;cellular componen…	active transmembrane transporter activity;catalytic activity;electron transfer activity;NAD(P)H dehydrogenase (quinone) activity;NADH dehydrogenase (quinone) activity;NADH dehydrogenase (ubiquinone) activity;NADH dehydrogenase activity;oxidoreductase activity;oxidoreductase activity, acting on NAD(P)H;oxidoreductase activity, acting on NAD(P)H, quinone or similar compound as acceptor;oxidoreducti…	catalytic complex;cellular anatomical entity;cytoplasm;inner mitochondrial membrane protein complex;intracellular membrane-bounded organelle;intracellular organelle;intracellular organelle lumen;membrane;membrane protein complex;membrane-bounded organelle;membrane-enclosed lumen;mitochondrial inner membrane;mitochondrial matrix;mitochondrial membrane;mitochondrial protein-containing complex;mitoc…			14	14	36.1	36.1	36.1	40.75	0	67.87	3039400000	47	12	13	13	13	12	13	13	13	12	13	13	13	14	1.0051	0.952463	1.44841	-1.2345	0.0119487	-0.570194	-0.959563	0.622458	1.71124
Color2 [A=255, R=169, G=169, B=169]	1	4		O95399	O95399	Urotensin-2	UTS2	184	By MS/MS	By MS/MS	By MS/MS	By MS/MS	anterograde trans-synaptic signaling;biological regulation;blood vessel diameter maintenance;cell communication;cell-cell signaling;cellular process;chemical synaptic transmission;circulatory system process;multicellular organismal process;muscle contraction;muscle system process;regulation of anatomical structure size;regulation of biological process;regulation of biological quality;regulation o…	binding;hormone activity;molecular function activator activity;molecular function regulator activity;protein binding;receptor ligand activity;signaling receptor activator activity;signaling receptor binding;signaling receptor regulator activity	cell junction;cellular anatomical entity;extracellular region;extracellular space;synapse			1	1	6.5	6.5	6.5	14.295	0.0061296	1.8014	112860000	2	1	1	1	1	1	1	1	1	1	1	1	1	1	0.265003	-0.0860187	-0.113275	-0.216966	0.802007	-1.02443	-0.171633	0.216966	-0.86505
Color2 [A=255, R=169, G=169, B=169]	1	4		O95425	O95425	Supervillin	SVIL	185	By MS/MS	By MS/MS			actin filament capping;actin filament organization;actin filament severing;actin filament-based process;actin polymerization or depolymerization;anatomical structure development;barbed-end actin filament capping;biological regulation;cellular component organization;cellular component organization or biogenesis;cellular process;developmental process;muscle tissue development;negative regulation of…	actin binding;actin filament binding;anion binding;binding;cytoskeletal protein binding;ion binding;lipid binding;phosphatidylinositol binding;phosphatidylinositol bisphosphate binding;phosphatidylinositol phosphate binding;phosphatidylinositol-4,5-bisphosphate binding;phospholipid binding;protein binding;protein-containing complex binding	actin cytoskeleton;anchoring junction;cell junction;cell projection;cell-substrate junction;cellular anatomical entity;cleavage furrow;costamere;cytoplasm;cytoskeleton;cytosol;focal adhesion;intracellular membrane-bounded organelle;intracellular non-membrane-bounded organelle;intracellular organelle;membrane;membrane-bounded organelle;microtubule end;microtubule minus-end;midbody;non-membrane-bou…			2	2	1.4	1.4	1.4	247.74	0	5.0186	14560000	3	2	1	0	0	2	1	0	0	2	1	0	0	2	0.177529	-0.183955	-0.446244	0.31605	-0.389584	0.376654	-0.765337	-0.531667	0.389584
Color2 [A=255, R=169, G=169, B=169]	1	4		O95716	O95716	Ras-related protein Rab-3D	RAB3D	189	By MS/MS	By MS/MS	By MS/MS	By MS/MS	anatomical structure homeostasis;biological regulation;bone resorption;cellular localization;cellular macromolecule localization;cellular process;establishment of localization;establishment of protein localization;establishment of protein localization to extracellular region;exocytic process;export from cell;homeostatic process;localization;localization within membrane;macromolecule localization;…	anion binding;binding;carbohydrate derivative binding;catalytic activity;cytoskeletal protein binding;GTP binding;GTPase activity;GTP-dependent protein binding;guanyl nucleotide binding;guanyl ribonucleotide binding;heterocyclic compound binding;hydrolase activity;hydrolase activity, acting on acid anhydrides;hydrolase activity, acting on acid anhydrides, in phosphorus-containing anhydrides;ion b…	azurophil granule membrane;bounding membrane of organelle;cellular anatomical entity;cytoplasmic microtubule;cytoplasmic vesicle;cytoplasmic vesicle membrane;endosome;exocytic vesicle;extracellular exosome;extracellular membrane-bounded organelle;extracellular organelle;extracellular vesicle;intracellular membrane-bounded organelle;intracellular organelle;intracellular vesicle;lysosomal membrane;…			6	4	31.1	27.4	20.5	24.267	0	11.479	419500000	15	5	6	7	5	4	5	6	4	3	4	4	3	7	0.168982	-0.366947	-0.48532	-1.50264	0.427457	1.63169	-0.477485	0.201751	-0.427457
Color2 [A=255, R=169, G=169, B=169]	1	4		O95782	O95782	AP-2 complex subunit alpha-1	AP2A1	191	By MS/MS	By MS/MS	By MS/MS	By MS/MS	biological regulation;cellular localization;cellular macromolecule localization;cellular process;clathrin-dependent endocytosis;cytosolic transport;endocytosis;establishment of localization;establishment of localization in cell;establishment of protein localization;Golgi to endosome transport;Golgi vesicle transport;import into cell;intracellular protein transport;intracellular transport;localiza…	binding;cargo adaptor activity;clathrin adaptor activity;enzyme binding;kinase binding;lipoprotein particle receptor binding;low-density lipoprotein particle receptor binding;molecular adaptor activity;protein binding;protein kinase binding;protein-containing complex binding;protein-macromolecule adaptor activity;signaling receptor binding	AP-2 adaptor complex;apical plasma membrane;AP-type membrane coat adaptor complex;basolateral plasma membrane;bounding membrane of organelle;cellular anatomical entity;clathrin adaptor complex;clathrin coat;clathrin coat of trans-Golgi network vesicle;clathrin vesicle coat;clathrin-coated endocytic vesicle;clathrin-coated endocytic vesicle membrane;clathrin-coated vesicle;clathrin-coated vesicle …			13	8	15.7	15.7	8.6	107.54	0	25.554	255410000	18	8	3	6	13	8	3	6	13	5	3	4	8	13	0.0918426	-0.381773	-0.94483	0.684819	1.02244	0.0321572	-0.117645	-0.684819	0.787159
Color2 [A=255, R=169, G=169, B=169]	1	4		O95994	O95994	Anterior gradient protein 2 homolog	AGR2	192	By MS/MS	By MS/MS	By MS/MS		anatomical structure morphogenesis;biological regulation;body fluid secretion;cell differentiation;cellular developmental process;cellular process;columnar/cuboidal epithelial cell differentiation;defense response;developmental process;digestive tract morphogenesis;epithelial cell differentiation;establishment of localization;glandular epithelial cell differentiation;inflammatory response;localiz…	binding;dystroglycan binding;epidermal growth factor receptor binding;growth factor receptor binding;identical protein binding;protein binding;signaling receptor binding	cellular anatomical entity;endoplasmic reticulum;extracellular region;extracellular space;intracellular membrane-bounded organelle;intracellular organelle;membrane-bounded organelle;organelle			2	2	14.3	14.3	14.3	19.979	0.0020812	2.9024	58952000	2	2	1	1	0	2	1	1	0	2	1	1	0	2	0.184412	-0.148747	-0.41587	0.298469	0.0829734	-0.221044	-0.776577	-0.298469	-0.0829734
Color2 [A=255, R=169, G=169, B=169]	1	4		O96008	O96008	Mitochondrial import receptor subunit TOM40 homolog	TOMM40	193	By MS/MS	By MS/MS	By MS/MS	By MS/MS	cellular component organization;cellular component organization or biogenesis;cellular localization;cellular macromolecule localization;cellular process;establishment of localization;establishment of localization in cell;establishment of protein localization;establishment of protein localization to membrane;establishment of protein localization to mitochondrial membrane;establishment of protein l…	channel activity;macromolecule transmembrane transporter activity;passive transmembrane transporter activity;porin activity;protein transmembrane transporter activity;protein transporter activity;transmembrane transporter activity;transporter activity;wide pore channel activity	bounding membrane of organelle;cellular anatomical entity;cytosol;intracellular membrane-bounded organelle;intracellular organelle;membrane;membrane protein complex;membrane-bounded organelle;mitochondria-associated endoplasmic reticulum membrane;mitochondrial inner membrane;mitochondrial membrane;mitochondrial outer membrane;mitochondrial outer membrane translocase complex;mitochondrial protein-…			9	9	42.1	42.1	42.1	37.893	0	108.21	1997800000	42	8	9	9	8	8	9	9	8	8	9	9	8	9	0.0663861	-0.733959	-1.17772	-0.957389	0.798445	1.16707	0.0480269	-0.521508	0.705015
Color2 [A=255, R=169, G=169, B=169]	1	4		O96011	O96011	Peroxisomal membrane protein 11B	PEX11B	194		By matching	By MS/MS	By MS/MS	biological regulation;cellular component organization;cellular component organization or biogenesis;cellular process;organelle fission;organelle organization;peroxisome fission;peroxisome organization;regulation of anatomical structure size;regulation of biological process;regulation of biological quality;regulation of cellular component size;regulation of cellular process;regulation of peroxisom…	binding;identical protein binding;protein binding;protein dimerization activity;protein homodimerization activity	bounding membrane of organelle;cellular anatomical entity;cytosol;intracellular membrane-bounded organelle;intracellular organelle;membrane;membrane-bounded organelle;microbody;microbody membrane;mitochondrion;nucleoplasm;organelle;organelle membrane;peroxisomal membrane;peroxisome;protein-containing complex			2	2	6.9	6.9	6.9	28.431	0.0029674	2.5289	12179000	2	0	1	2	2	0	1	2	2	0	1	2	2	2	0.0459328	-0.796668	-1.43708	0.918344	0.269009	0.626298	-0.518107	-1.1737	-0.269009
Color2 [A=255, R=169, G=169, B=169]	1	4		O96019	O96019	Actin-like protein 6A	ACTL6A	196	By MS/MS		By MS/MS	By MS/MS	anatomical structure development;anatomical structure formation involved in morphogenesis;biological regulation;blastocyst formation;cellular aromatic compound metabolic process;cellular component organization;cellular component organization or biogenesis;cellular metabolic process;cellular nitrogen compound metabolic process;cellular process;cellular response to stimulus;cellular response to str…	binding;chromatin binding;protein-containing complex binding;transcription coactivator activity;transcription coregulator activity;transcription regulator activity	acetyltransferase complex;ATPase complex;brahma complex;catalytic complex;cellular anatomical entity;chromatin;GBAF complex;H4 histone acetyltransferase complex;H4/H2A histone acetyltransferase complex;histone acetyltransferase complex;Ino80 complex;INO80-type complex;intracellular membrane-bounded organelle;intracellular non-membrane-bounded organelle;intracellular organelle;intracellular protei…			2	2	7.2	7.2	7.2	47.46	0	4.0553	16604000	4	1	0	1	2	1	0	1	2	1	0	1	2	2	0.180221	-0.273934	-0.434253	1.19361	-0.176587	1.10852	-0.240708	0.00394969	0.176587
Color2 [A=255, R=169, G=169, B=169]	1	4		P00395	P00395	Cytochrome c oxidase subunit 1	MT-CO1	197		By matching	By MS/MS	By MS/MS	aerobic electron transport chain;aerobic respiration;anatomical structure development;cellular metabolic process;cellular process;cellular respiration;cerebellum development;developmental process;electron transport chain;electron transport coupled proton transport;energy coupled proton transmembrane transport, against electrochemical gradient;energy derivation by oxidation of organic compounds;es…	active monoatomic ion transmembrane transporter activity;active transmembrane transporter activity;binding;catalytic activity;cation binding;cytochrome-c oxidase activity;electron transfer activity;heme binding;inorganic cation transmembrane transporter activity;inorganic molecular entity transmembrane transporter activity;ion binding;metal ion binding;monoatomic cation transmembrane transporter …	catalytic complex;cellular anatomical entity;cytochrome complex;inner mitochondrial membrane protein complex;membrane;membrane protein complex;mitochondrial inner membrane;mitochondrial membrane;mitochondrial protein-containing complex;mitochondrial respiratory chain complex III;mitochondrial respiratory chain complex IV;organelle inner membrane;organelle membrane;oxidoreductase complex;protein-c…			1	1	1.6	1.6	1.6	57.041	0.0060711	1.7787	41137000	2	0	1	1	1	0	1	1	1	0	1	1	1	1	0.00663207	-1.40458	-2.82111	0.882699	0.528327	1.34161	0.18603	-1.20672	-0.528327
Color2 [A=255, R=169, G=169, B=169]	1	4		P00403	P00403	Cytochrome c oxidase subunit 2	MT-CO2	198	By MS/MS	By MS/MS	By MS/MS	By MS/MS	aerobic electron transport chain;aerobic respiration;ATP synthesis coupled electron transport;biological regulation;body fluid secretion;cellular metabolic process;cellular process;cellular respiration;electron transport chain;energy derivation by oxidation of organic compounds;establishment of localization;generation of precursor metabolites and energy;lactation;localization;metabolic process;mi…	active monoatomic ion transmembrane transporter activity;active transmembrane transporter activity;binding;catalytic activity;cation binding;copper ion binding;cytochrome-c oxidase activity;electron transfer activity;inorganic cation transmembrane transporter activity;inorganic molecular entity transmembrane transporter activity;ion binding;metal ion binding;monoatomic cation transmembrane transp…	catalytic complex;cellular anatomical entity;cytochrome complex;inner mitochondrial membrane protein complex;intracellular membrane-bounded organelle;intracellular organelle;membrane;membrane protein complex;membrane-bounded organelle;mitochondrial inner membrane;mitochondrial membrane;mitochondrial protein-containing complex;mitochondrial respiratory chain complex IV;mitochondrion;organelle;orga…			7	7	35.2	35.2	35.2	25.565	0	18.169	1057800000	20	4	6	5	6	4	6	5	6	4	6	5	6	7	0.09416	-0.619186	-0.926701	-0.977159	0.550828	1.28202	0.256153	0.333474	0.346892
Color2 [A=255, R=169, G=169, B=169]	1	4		P00414	P00414	Cytochrome c oxidase subunit 3	MT-CO3	199	By MS/MS	By MS/MS	By MS/MS	By MS/MS	aerobic electron transport chain;aerobic respiration;cellular component assembly;cellular component organization;cellular component organization or biogenesis;cellular metabolic process;cellular process;cellular respiration;cytochrome complex assembly;electron transport chain;energy derivation by oxidation of organic compounds;generation of precursor metabolites and energy;metabolic process;mitoc…	active monoatomic ion transmembrane transporter activity;active transmembrane transporter activity;catalytic activity;cytochrome-c oxidase activity;electron transfer activity;inorganic cation transmembrane transporter activity;inorganic molecular entity transmembrane transporter activity;monoatomic cation transmembrane transporter activity;monoatomic ion transmembrane transporter activity;oxidore…	catalytic complex;cellular anatomical entity;cytochrome complex;inner mitochondrial membrane protein complex;membrane;membrane protein complex;mitochondrial inner membrane;mitochondrial membrane;mitochondrial protein-containing complex;mitochondrial respiratory chain complex IV;organelle inner membrane;organelle membrane;protein-containing complex;respiratory chain complex;respiratory chain compl…			1	1	5.4	5.4	5.4	29.95	0.0010515	2.9665	23622000	4	1	1	1	1	1	1	1	1	1	1	1	1	1	0.975987	0.784914	1.39885	0.636783	-1.09981	-1.44106	-1.71077	-0.636783	-0.0811968
Color2 [A=255, R=169, G=169, B=169]	1	4		P00846	P00846	ATP synthase subunit a	MT-ATP6	200		By MS/MS	By MS/MS	By MS/MS	aromatic compound biosynthetic process;ATP biosynthetic process;ATP metabolic process;biosynthetic process;carbohydrate derivative biosynthetic process;carbohydrate derivative metabolic process;cellular aromatic compound metabolic process;cellular biosynthetic process;cellular metabolic process;cellular nitrogen compound biosynthetic process;cellular nitrogen compound metabolic process;cellular p…	inorganic cation transmembrane transporter activity;inorganic molecular entity transmembrane transporter activity;monoatomic cation transmembrane transporter activity;monoatomic ion transmembrane transporter activity;proton transmembrane transporter activity;transmembrane transporter activity;transporter activity	ATPase complex;catalytic complex;cellular anatomical entity;inner mitochondrial membrane protein complex;membrane;membrane protein complex;mitochondrial inner membrane;mitochondrial membrane;mitochondrial protein-containing complex;mitochondrial proton-transporting ATP synthase complex;organelle inner membrane;organelle membrane;protein-containing complex;proton-transporting ATP synthase complex;…			1	1	4.4	4.4	4.4	24.817	0.0029528	2.501	83533000	3	0	1	1	1	0	1	1	1	0	1	1	1	1	0.0872839	-0.602209	-0.981743	1.06055	0.966216	0.913192	-1.03544	-0.689726	0.239502
Color2 [A=255, R=169, G=169, B=169]	1	4		P00966	P00966	Argininosuccinate synthase	ASS1	201	By MS/MS	By MS/MS	By MS/MS	By MS/MS	acute inflammatory response;acute-phase response;alpha-amino acid biosynthetic process;alpha-amino acid metabolic process;amide biosynthetic process;amide metabolic process;amino acid biosynthetic process;amino acid metabolic process;anatomical structure development;animal organ development;arginine biosynthetic process;arginine metabolic process;argininosuccinate metabolic process;aspartate fami…	adenyl nucleotide binding;adenyl ribonucleotide binding;amino acid binding;anion binding;argininosuccinate synthase activity;ATP binding;binding;carbohydrate derivative binding;carboxylic acid binding;catalytic activity;heterocyclic compound binding;identical protein binding;ion binding;ligase activity;ligase activity, forming carbon-nitrogen bonds;nucleic acid binding;nucleoside phosphate bindin…	bounding membrane of organelle;cell body fiber;cell projection;cellular anatomical entity;cytoplasm;cytosol;extracellular exosome;extracellular membrane-bounded organelle;extracellular organelle;extracellular vesicle;membrane;membrane-bounded organelle;mitochondrial membrane;mitochondrial outer membrane;neuron projection;nucleoplasm;organelle;organelle membrane;organelle outer membrane;outer memb…			7	7	17.5	17.5	17.5	46.53	0	34.446	277430000	13	5	7	6	6	5	7	6	6	5	7	6	6	7	0.387657	0.146386	0.238853	0.435293	1.29692	0.36019	-1.34834	0.140202	0.646406
Color2 [A=255, R=169, G=169, B=169]	1	4		P01111;P01116;P01112	P01111;P01116	GTPase NRas;GTPase KRas;GTPase KRas, N-terminally processed	NRAS;KRAS	202	By MS/MS	By MS/MS	By MS/MS	By MS/MS	actin cytoskeleton organization;actin filament-based process;activation of immune response;adaptive immune response;adaptive immune response based on somatic recombination of immune receptors built from immunoglobulin superfamily domains;adipose tissue development;anatomical structure development;anatomical structure homeostasis;anatomical structure morphogenesis;animal organ morphogenesis;antige…	anion binding;binding;carbohydrate derivative binding;catalytic activity;G protein activity;GDP binding;GTP binding;GTPase activity;guanyl nucleotide binding;guanyl ribonucleotide binding;heterocyclic compound binding;hydrolase activity;hydrolase activity, acting on acid anhydrides;hydrolase activity, acting on acid anhydrides, in phosphorus-containing anhydrides;identical protein binding;ion bin…	anchoring junction;bounding membrane of organelle;catalytic complex;cell junction;cell-substrate junction;cellular anatomical entity;cytoplasm;cytoplasmic side of membrane;cytoplasmic side of plasma membrane;cytoplasmic vesicle membrane;cytosol;endoplasmic reticulum membrane;extracellular exosome;extracellular membrane-bounded organelle;extracellular organelle;extracellular vesicle;focal adhesion…			3	3	16.9	16.9	16.9	21.229	0	6.2515	91038000	9	3	3	3	2	3	3	3	2	3	3	3	2	3	0.807877	0.681634	1.10552	0.208374	-0.395001	1.32097	-0.660999	-0.208374	1.43637
Color2 [A=255, R=169, G=169, B=169]	1	4		P02545;Q03252	P02545	Prelamin-A/C;Lamin-A/C	LMNA	205	By MS/MS	By MS/MS	By MS/MS	By MS/MS	anatomical structure development;animal organ development;biological regulation;cardiac cell development;cardiac muscle cell development;cell cycle process;cell development;cellular component organization;cellular component organization or biogenesis;cellular developmental process;cellular localization;cellular macromolecule localization;cellular metabolic process;cellular process;cellular respon…	binding;identical protein binding;protein binding;structural constituent of cytoskeleton;structural molecule activity	cellular anatomical entity;cytosol;envelope;intermediate filament;intracellular membrane-bounded organelle;intracellular organelle;lamin filament;membrane;membrane-bounded organelle;nuclear body;nuclear envelope;nuclear lamina;nuclear matrix;nuclear membrane;nuclear speck;nucleoplasm;nucleus;organelle;organelle envelope;organelle membrane;perinuclear region of cytoplasm;polymeric cytoskeletal fib…			28	27	45.5	45.5	44.3	74.139	0	212.81	1355900000	75	21	24	23	23	21	24	23	23	20	23	22	22	28	0.908634	0.512198	1.28297	-0.0561113	-1.71824	-0.603162	-1.10789	-0.577327	0.188914
Color2 [A=255, R=169, G=169, B=169]	1	4		P02786	P02786	Transferrin receptor protein 1;Transferrin receptor protein 1, serum form	TFRC	206	By MS/MS		By MS/MS		acute inflammatory response;acute-phase response;biological regulation;cell differentiation;cellular developmental process;cellular homeostasis;cellular localization;cellular macromolecule localization;cellular process;cellular response to chemical stimulus;cellular response to cytokine stimulus;cellular response to leukemia inhibitory factor;cellular response to organic substance;cellular respon…	binding;cargo receptor activity;double-stranded RNA binding;enzyme binding;exogenous protein binding;heat shock protein binding;Hsp70 protein binding;identical protein binding;kinase binding;nucleic acid binding;organic cyclic compound binding;protein binding;protein dimerization activity;protein homodimerization activity;protein kinase binding;protein-containing complex binding;protein-folding c…	basolateral plasma membrane;blood microparticle;bounding membrane of organelle;cell surface;cellular anatomical entity;clathrin-coated endocytic vesicle membrane;clathrin-coated pit;clathrin-coated vesicle membrane;coated vesicle membrane;cytoplasmic vesicle;cytoplasmic vesicle membrane;early endosome;endocytic vesicle membrane;endosome;endosome membrane;external side of plasma membrane;extracell…			3	3	3.8	3.8	3.8	84.87	0	4.543	29576000	4	3	0	1	0	3	0	1	0	3	0	1	0	3	0.0558394	-0.658419	-1.3	0.3989	0.280395	1.16965	-0.888267	-0.3989	-0.961053
Color2 [A=255, R=169, G=169, B=169]	1	4		P03372	P03372	Estrogen receptor	ESR1	208	By matching	By MS/MS	By MS/MS	By matching	anatomical structure development;anatomical structure morphogenesis;androgen metabolic process;animal organ development;antral ovarian follicle growth;axis elongation;biological regulation;branch elongation of an epithelium;branching involved in mammary gland duct morphogenesis;branching involved in prostate gland morphogenesis;branching morphogenesis of an epithelial tube;cell development;cell d…	14-3-3 protein binding;ATPase binding;basal RNA polymerase II transcription machinery binding;basal transcription machinery binding;beta-catenin binding;binding;calmodulin binding;cation binding;chromatin binding;cis-regulatory region sequence-specific DNA binding;DNA binding;DNA-binding transcription activator activity;DNA-binding transcription activator activity, RNA polymerase II-specific;DNA-…	cellular anatomical entity;chromatin;cytoplasm;cytosol;euchromatin;Golgi apparatus;intracellular membrane-bounded organelle;intracellular organelle;membrane;membrane-bounded organelle;nucleoplasm;nucleus;organelle;plasma membrane;protein-containing complex;protein-DNA complex;transcription regulator complex			1	1	1.8	1.8	1.8	66.215	0.0020346	2.7444	7429600	2	1	1	1	1	1	1	1	1	1	1	1	1	1	0.0275237	-0.759555	-1.79489	0.612041	0.138882	-0.368883	-0.721807	-0.612041	-0.138882
Color2 [A=255, R=169, G=169, B=169]	1	4		P03886	P03886	NADH-ubiquinone oxidoreductase chain 1	MT-ND1	209		By matching	By MS/MS	By MS/MS	aerobic electron transport chain;aerobic respiration;aromatic compound biosynthetic process;ATP biosynthetic process;ATP metabolic process;biosynthetic process;carbohydrate derivative biosynthetic process;carbohydrate derivative metabolic process;cellular aromatic compound metabolic process;cellular biosynthetic process;cellular component assembly;cellular component organization;cellular componen…	active transmembrane transporter activity;catalytic activity;electron transfer activity;NAD(P)H dehydrogenase (quinone) activity;NADH dehydrogenase (quinone) activity;NADH dehydrogenase (ubiquinone) activity;NADH dehydrogenase activity;oxidoreductase activity;oxidoreductase activity, acting on NAD(P)H;oxidoreductase activity, acting on NAD(P)H, quinone or similar compound as acceptor;oxidoreducti…	catalytic complex;cellular anatomical entity;inner mitochondrial membrane protein complex;membrane;membrane protein complex;mitochondrial inner membrane;mitochondrial membrane;mitochondrial protein-containing complex;mitochondrial respiratory chain complex I;NADH dehydrogenase complex;organelle inner membrane;organelle membrane;oxidoreductase complex;protein-containing complex;respiratory chain c…			3	3	9.4	9.4	9.4	35.66	0	3.8832	176680000	3	0	1	2	3	0	1	2	3	0	1	2	3	3	0.149069	-0.438316	-0.583089	0.803366	0.650241	-0.0931881	-0.551377	-1.00337	1.22945
Color2 [A=255, R=169, G=169, B=169]	1	4		P03891	P03891	NADH-ubiquinone oxidoreductase chain 2	MT-ND2	210	By MS/MS	By MS/MS	By MS/MS	By MS/MS	aerobic electron transport chain;aerobic respiration;aromatic compound biosynthetic process;ATP biosynthetic process;ATP metabolic process;biosynthetic process;carbohydrate derivative biosynthetic process;carbohydrate derivative metabolic process;cellular aromatic compound metabolic process;cellular biosynthetic process;cellular component assembly;cellular component organization;cellular componen…	active transmembrane transporter activity;binding;catalytic activity;electron transfer activity;enzyme binding;glutamate receptor binding;ionotropic glutamate receptor binding;kinase binding;NAD(P)H dehydrogenase (quinone) activity;NADH dehydrogenase (quinone) activity;NADH dehydrogenase (ubiquinone) activity;NADH dehydrogenase activity;oxidoreductase activity;oxidoreductase activity, acting on N…	catalytic complex;cellular anatomical entity;inner mitochondrial membrane protein complex;membrane;membrane protein complex;mitochondrial inner membrane;mitochondrial membrane;mitochondrial protein-containing complex;mitochondrial respiratory chain complex I;NADH dehydrogenase complex;organelle inner membrane;organelle membrane;oxidoreductase complex;protein-containing complex;respiratory chain c…			1	1	2.6	2.6	2.6	38.96	0.0061082	1.7983	258280000	4	1	1	1	1	1	1	1	1	1	1	1	1	1	0.447592	0.290655	0.38492	-0.38576	0.402053	-0.00940041	-0.0237316	0.0393757	1.27585
Color2 [A=255, R=169, G=169, B=169]	1	4		P03897	P03897	NADH-ubiquinone oxidoreductase chain 3	MT-ND3	211		By MS/MS	By MS/MS	By MS/MS	aerobic electron transport chain;aerobic respiration;aromatic compound biosynthetic process;ATP biosynthetic process;ATP metabolic process;biosynthetic process;carbohydrate derivative biosynthetic process;carbohydrate derivative metabolic process;cellular aromatic compound metabolic process;cellular biosynthetic process;cellular metabolic process;cellular nitrogen compound biosynthetic process;ce…	active transmembrane transporter activity;catalytic activity;electron transfer activity;NAD(P)H dehydrogenase (quinone) activity;NADH dehydrogenase (quinone) activity;NADH dehydrogenase (ubiquinone) activity;NADH dehydrogenase activity;oxidoreductase activity;oxidoreductase activity, acting on NAD(P)H;oxidoreductase activity, acting on NAD(P)H, quinone or similar compound as acceptor;oxidoreducti…	catalytic complex;cellular anatomical entity;inner mitochondrial membrane protein complex;membrane;membrane protein complex;mitochondrial inner membrane;mitochondrial membrane;mitochondrial protein-containing complex;mitochondrial respiratory chain complex I;NADH dehydrogenase complex;organelle inner membrane;organelle membrane;oxidoreductase complex;protein-containing complex;respiratory chain c…			1	1	13	13	13	13.186	0.0020429	2.8045	11127000	2	0	1	1	1	0	1	1	1	0	1	1	1	1	0.0397125	-0.93892	-1.53882	0.84071	1.70448	1.44047	0.262576	-0.836248	-0.179432
Color2 [A=255, R=169, G=169, B=169]	1	4		P03905	P03905	NADH-ubiquinone oxidoreductase chain 4	MT-ND4	212	By matching	By matching	By MS/MS	By MS/MS	aerobic electron transport chain;aerobic respiration;anatomical structure development;aromatic compound biosynthetic process;ATP biosynthetic process;ATP metabolic process;biosynthetic process;carbohydrate derivative biosynthetic process;carbohydrate derivative metabolic process;cellular aromatic compound metabolic process;cellular biosynthetic process;cellular component assembly;cellular compone…	active transmembrane transporter activity;binding;catalytic activity;electron transfer activity;NAD(P)H dehydrogenase (quinone) activity;NADH dehydrogenase (quinone) activity;NADH dehydrogenase (ubiquinone) activity;NADH dehydrogenase activity;oxidoreductase activity;oxidoreductase activity, acting on NAD(P)H;oxidoreductase activity, acting on NAD(P)H, quinone or similar compound as acceptor;oxid…	catalytic complex;cellular anatomical entity;inner mitochondrial membrane protein complex;membrane;membrane protein complex;mitochondrial inner membrane;mitochondrial membrane;mitochondrial protein-containing complex;mitochondrial respiratory chain complex I;NADH dehydrogenase complex;organelle inner membrane;organelle membrane;oxidoreductase complex;protein-containing complex;respiratory chain c…			1	1	2	2	2	51.58	0.002008	2.6482	7606000	2	1	1	1	1	1	1	1	1	1	1	1	1	1	0.445292	0.223318	0.379533	0.834209	0.0194078	-1.04251	-0.211194	-1.07376	-0.0194078
Color2 [A=255, R=169, G=169, B=169]	1	4		P03923	P03923	NADH-ubiquinone oxidoreductase chain 6	MT-ND6	214	By MS/MS	By MS/MS	By MS/MS	By MS/MS	aerobic electron transport chain;aerobic respiration;aromatic compound biosynthetic process;ATP biosynthetic process;ATP metabolic process;biosynthetic process;carbohydrate derivative biosynthetic process;carbohydrate derivative metabolic process;cellular aromatic compound metabolic process;cellular biosynthetic process;cellular component assembly;cellular component organization;cellular componen…	active transmembrane transporter activity;catalytic activity;electron transfer activity;NAD(P)H dehydrogenase (quinone) activity;NADH dehydrogenase (quinone) activity;NADH dehydrogenase (ubiquinone) activity;NADH dehydrogenase activity;oxidoreductase activity;oxidoreductase activity, acting on NAD(P)H;oxidoreductase activity, acting on NAD(P)H, quinone or similar compound as acceptor;oxidoreducti…	catalytic complex;cellular anatomical entity;inner mitochondrial membrane protein complex;intracellular membrane-bounded organelle;intracellular organelle;membrane;membrane protein complex;membrane-bounded organelle;mitochondrial inner membrane;mitochondrial membrane;mitochondrial protein-containing complex;mitochondrial respiratory chain complex I;mitochondrion;NADH dehydrogenase complex;organel…			1	1	8	8	8	18.622	0	6.2257	83178000	6	1	1	1	1	1	1	1	1	1	1	1	1	1	0.635586	0.427965	0.784007	-0.712997	0.486094	-0.327682	-0.484194	0.712997	0.735961
Color2 [A=255, R=169, G=169, B=169]	1	4		P03928	P03928	ATP synthase protein 8	MT-ATP8	215	By MS/MS		By MS/MS	By matching	aromatic compound biosynthetic process;ATP biosynthetic process;ATP metabolic process;biosynthetic process;carbohydrate derivative biosynthetic process;carbohydrate derivative metabolic process;cellular aromatic compound metabolic process;cellular biosynthetic process;cellular metabolic process;cellular nitrogen compound biosynthetic process;cellular nitrogen compound metabolic process;cellular p…	inorganic cation transmembrane transporter activity;inorganic molecular entity transmembrane transporter activity;monoatomic cation transmembrane transporter activity;monoatomic ion transmembrane transporter activity;proton transmembrane transporter activity;transmembrane transporter activity;transporter activity	ATPase complex;catalytic complex;cellular anatomical entity;inner mitochondrial membrane protein complex;membrane;membrane protein complex;mitochondrial inner membrane;mitochondrial membrane;mitochondrial protein-containing complex;mitochondrial proton-transporting ATP synthase complex;mitochondrial proton-transporting ATP synthase complex, coupling factor F(o);organelle inner membrane;organelle …			1	1	13.2	13.2	13.2	7.9916	0.0036463	2.0204	50288000	2	1	0	1	1	1	0	1	1	1	0	1	1	1	0.483274	0.35504	0.466538	-1.47479	0.338593	0.875844	-0.390037	0.482864	1.02354
Color2 [A=255, R=169, G=169, B=169]	1	4		P04080	P04080	Cystatin-B	CSTB	216	By MS/MS	By MS/MS	By matching	By matching	adult behavior;adult locomotory behavior;behavior;biological regulation;locomotory behavior;multicellular organismal process;negative regulation of biological process;negative regulation of catalytic activity;negative regulation of hydrolase activity;negative regulation of macromolecule metabolic process;negative regulation of metabolic process;negative regulation of molecular function;negative r…	binding;cysteine-type endopeptidase inhibitor activity;endopeptidase inhibitor activity;endopeptidase regulator activity;enzyme binding;enzyme inhibitor activity;enzyme regulator activity;molecular function inhibitor activity;molecular function regulator activity;nucleic acid binding;organic cyclic compound binding;peptidase inhibitor activity;peptidase regulator activity;protease binding;protein…	cellular anatomical entity;collagen-containing extracellular matrix;cytoplasm;cytoplasmic vesicle lumen;cytosol;external encapsulating structure;extracellular exosome;extracellular matrix;extracellular membrane-bounded organelle;extracellular organelle;extracellular region;extracellular space;extracellular vesicle;ficolin-1-rich granule lumen;intracellular membrane-bounded organelle;intracellular…			1	1	12.2	12.2	12.2	11.139	0.0028846	2.3634	20679000	3	1	1	1	1	1	1	1	1	1	1	1	1	1	0.0972381	-0.509931	-0.903234	0.389077	-1.73096	-0.299617	-0.51578	-1.29366	-0.0218965
Color2 [A=255, R=169, G=169, B=169]	1	4		P04259	P04259	Keratin, type II cytoskeletal 6B	KRT6B	217	By MS/MS	By MS/MS	By MS/MS	By MS/MS	anatomical structure development;cellular component organization;cellular component organization or biogenesis;cellular process;cytoskeleton organization;developmental process;ectoderm development;intermediate filament cytoskeleton organization;intermediate filament organization;intermediate filament-based process;keratinization;multicellular organismal process;organelle organization;supramolecul…	structural constituent of cytoskeleton;structural constituent of skin epidermis;structural molecule activity	cellular anatomical entity;cytosol;extracellular exosome;extracellular membrane-bounded organelle;extracellular organelle;extracellular vesicle;intermediate filament;keratin filament;membrane-bounded organelle;organelle;polymeric cytoskeletal fiber;supramolecular complex;supramolecular fiber;supramolecular polymer;vesicle			18	1	48.9	33.7	1.6	60.066	0	167.64	1344800000	50	29	27	29	25	15	13	15	11	0	0	1	1	32	0.0717743	-0.374348	-1.12221	0.691906	0.00490692	0.0504448	1.08571	-0.169524	-0.145158
Color2 [A=255, R=169, G=169, B=169]	1	4		P04406;O14556	P04406	Glyceraldehyde-3-phosphate dehydrogenase	GAPDH	219	By MS/MS	By MS/MS	By MS/MS	By MS/MS	ADP catabolic process;ADP metabolic process;antimicrobial humoral immune response mediated by antimicrobial peptide;antimicrobial humoral response;apoptotic process;aromatic compound catabolic process;ATP metabolic process;biological process involved in interaction with symbiont;biological process involved in interspecies interaction between organisms;biological process involved in symbiotic inte…	adenyl nucleotide binding;aspartic-type endopeptidase inhibitor activity;binding;catalytic activity;catalytic activity, acting on a protein;cytoskeletal protein binding;disordered domain specific binding;endopeptidase inhibitor activity;endopeptidase regulator activity;enzyme inhibitor activity;enzyme regulator activity;glyceraldehyde-3-phosphate dehydrogenase (NAD(P)+) (phosphorylating) activity…	cellular anatomical entity;cytoplasm;cytoskeleton;cytosol;extracellular exosome;extracellular membrane-bounded organelle;extracellular organelle;extracellular vesicle;GAIT complex;intracellular membrane-bounded organelle;intracellular non-membrane-bounded organelle;intracellular organelle;lipid droplet;membrane;membrane-bounded organelle;microtubule cytoskeleton;non-membrane-bounded organelle;nuc…			9	9	35.2	35.2	35.2	36.053	0	25.852	251100000	16	6	7	9	7	6	7	9	7	6	7	9	7	9	0.132759	-0.365069	-0.671715	0.36112	1.11143	0.228358	-1.37348	-0.36112	-0.630662
Color2 [A=255, R=169, G=169, B=169]	1	4		P04792	P04792	Heat shock protein beta-1	HSPB1	220	By MS/MS	By MS/MS	By MS/MS	By MS/MS	anatomical structure homeostasis;anterograde axonal protein transport;anterograde axonal transport;axo-dendritic protein transport;axo-dendritic transport;axonal transport;biological process involved in interspecies interaction between organisms;biological regulation;cell adhesion;cell surface receptor signaling pathway;cell-cell adhesion;cellular localization;cellular macromolecule localization;…	binding;DNA-binding transcription factor binding;enzyme binding;enzyme inhibitor activity;enzyme regulator activity;identical protein binding;kinase binding;kinase inhibitor activity;kinase regulator activity;molecular function inhibitor activity;molecular function regulator activity;nucleic acid binding;organic cyclic compound binding;protein binding;protein dimerization activity;protein folding…	anchoring junction;axon cytoplasm;catalytic complex;cell junction;cell-substrate junction;cellular anatomical entity;cornified envelope;cytoplasm;cytoplasmic region;cytoskeleton;cytosol;endopeptidase complex;extracellular exosome;extracellular membrane-bounded organelle;extracellular organelle;extracellular space;extracellular vesicle;focal adhesion;intracellular membrane-bounded organelle;intrac…			11	11	57.1	57.1	57.1	22.782	0	141.46	2886500000	43	11	10	11	10	11	10	11	10	11	10	11	10	11	1.05907	0.659561	1.53967	0.0428618	0.208332	-0.399231	-0.486863	-0.0428618	0.149465
Color2 [A=255, R=169, G=169, B=169]	1	4		P04843	P04843	Dolichyl-diphosphooligosaccharide--protein glycosyltransferase subunit 1	RPN1	222	By MS/MS	By MS/MS	By MS/MS	By MS/MS	glycosylation;macromolecule glycosylation;macromolecule metabolic process;macromolecule modification;metabolic process;nitrogen compound metabolic process;organic substance metabolic process;organonitrogen compound metabolic process;primary metabolic process;protein glycosylation;protein metabolic process;protein modification process;protein N-linked glycosylation;protein N-linked glycosylation v…	binding;nucleic acid binding;organic cyclic compound binding;RNA binding	catalytic complex;cellular anatomical entity;cytoplasmic vesicle;cytosol;endoplasmic reticulum;endoplasmic reticulum membrane;endoplasmic reticulum protein-containing complex;intracellular membrane-bounded organelle;intracellular organelle;intracellular vesicle;melanosome;membrane;membrane protein complex;membrane-bounded organelle;oligosaccharyltransferase complex;organelle;organelle membrane;pi…			13	13	23.7	23.7	23.7	68.569	0	29.959	327300000	28	10	11	12	11	10	11	12	11	10	11	12	11	13	0.143593	-0.404383	-0.611885	0.0143037	0.347348	0.83475	0.774235	-0.0143037	1.50253
Color2 [A=255, R=169, G=169, B=169]	1	4		P04844	P04844	Dolichyl-diphosphooligosaccharide--protein glycosyltransferase subunit 2	RPN2	223	By MS/MS	By MS/MS	By MS/MS	By MS/MS	glycosylation;macromolecule glycosylation;macromolecule metabolic process;macromolecule modification;metabolic process;nitrogen compound metabolic process;organic substance metabolic process;organonitrogen compound metabolic process;primary metabolic process;protein glycosylation;protein metabolic process;protein modification process;protein N-linked glycosylation;protein N-linked glycosylation v…		catalytic complex;cellular anatomical entity;endoplasmic reticulum;endoplasmic reticulum membrane;endoplasmic reticulum protein-containing complex;intracellular membrane-bounded organelle;intracellular organelle;membrane;membrane protein complex;membrane-bounded organelle;nuclear body;oligosaccharyltransferase complex;organelle;organelle membrane;protein-containing complex;transferase complex			12	12	26.6	26.6	26.6	69.283	0	64.037	1139600000	30	8	10	9	10	8	10	9	10	8	10	9	10	12	0.502443	0.326947	0.509023	-0.102325	0.0265875	-0.41343	-1.08295	-0.0522578	1.55811
Color2 [A=255, R=169, G=169, B=169]	1	4		P04899;P63096;P09471;P19087;A8MTJ3;P11488	P04899;P63096	Guanine nucleotide-binding protein G(i) subunit alpha-2;Guanine nucleotide-binding protein G(i) subunit alpha-1	GNAI2;GNAI1	224	By MS/MS	By MS/MS	By MS/MS	By MS/MS	acetylcholine receptor signaling pathway;acidic amino acid transport;adenylate cyclase-activating G protein-coupled receptor signaling pathway;adenylate cyclase-inhibiting G protein-coupled receptor signaling pathway;adenylate cyclase-modulating G protein-coupled receptor signaling pathway;amide transport;amine metabolic process;amino acid transport;anatomical structure development;anatomical str…	acyl binding;anion binding;binding;carbohydrate derivative binding;catalytic activity;cation binding;corticotropin-releasing hormone receptor 1 binding;corticotropin-releasing hormone receptor binding;D2 dopamine receptor binding;dopamine receptor binding;enzyme binding;G protein-coupled photoreceptor activity;G protein-coupled receptor activity;G protein-coupled receptor binding;G protein-couple…	acrosomal vesicle;apical plasma membrane;axoneme;bounding membrane of organelle;catalytic complex;cell body;cell cortex;cell cortex region;cell junction;cell projection;cell projection membrane;cellular anatomical entity;centrosome;ciliary membrane;ciliary transition zone;cytoplasm;cytoplasmic region;cytoplasmic vesicle;cytosol;dendrite;dense core granule;extracellular exosome;extracellular membr…			6	3	22.8	19.7	11.5	40.45	0	16.731	180340000	12	6	4	6	6	5	3	5	5	3	1	2	3	7	1.05061	0.435829	1.52542	-0.0591817	-0.116202	0.153716	-0.714519	0.0591817	0.568835
Color2 [A=255, R=169, G=169, B=169]	1	4		P05023;P50993;P13637;P54707;Q13733;P20648	P05023	Sodium/potassium-transporting ATPase subunit alpha-1	ATP1A1	225	By MS/MS	By MS/MS	By MS/MS	By MS/MS	action potential;adult behavior;adult locomotory behavior;amygdala development;anatomical structure development;associative learning;ATP metabolic process;behavior;behavioral defense response;behavioral fear response;biological regulation;blood vessel diameter maintenance;calcium-mediated signaling;carbohydrate derivative metabolic process;cardiac muscle cell action potential;cardiac muscle cell …	active monoatomic ion transmembrane transporter activity;active transmembrane transporter activity;adenyl nucleotide binding;adenyl ribonucleotide binding;alkali metal ion binding;amide binding;amyloid-beta binding;anion binding;ATP binding;ATP hydrolysis activity;ATPase-coupled monoatomic cation transmembrane transporter activity;ATPase-coupled transmembrane transporter activity;ATP-dependent ac…	9+0 non-motile cilium;9+2 motile cilium;actin cytoskeleton;anchoring junction;apical plasma membrane;ATPase dependent transmembrane transport complex;axon;basolateral plasma membrane;cation-transporting ATPase complex;caveola;cell body;cell body membrane;cell junction;cell projection;cell-cell contact zone;cell-cell junction;cellular anatomical entity;cilium;cytoplasm;cytoplasmic vesicle;cytoskel…			9	9	11.1	11.1	11.1	112.89	0	22.465	90700000	17	4	7	8	6	4	7	8	6	4	7	8	6	9	0.616319	0.528452	0.746015	0.544899	-1.16917	0.475837	-0.983002	-0.544899	1.23048
Color2 [A=255, R=169, G=169, B=169]	1	4		P05141;Q9H0C2	P05141	ADP/ATP translocase 2;ADP/ATP translocase 2, N-terminally processed	SLC25A5	227	By MS/MS	By MS/MS	By MS/MS	By MS/MS	adaptive thermogenesis;adenine nucleotide transport;ADP transport;ATP transport;B cell activation;B cell differentiation;biological regulation;carbohydrate derivative transport;cell activation;cell cycle process;cell differentiation;cellular component organization;cellular component organization or biogenesis;cellular developmental process;cellular process;cellular process involved in reproductio…	active transmembrane transporter activity;adenine nucleotide transmembrane transporter activity;adenine transmembrane transporter activity;ADP transmembrane transporter activity;antiporter activity;ATP transmembrane transporter activity;ATP:ADP antiporter activity;binding;carbohydrate derivative transmembrane transporter activity;enzyme binding;inorganic cation transmembrane transporter activity;…	cell projection;cellular anatomical entity;cilium;intracellular membrane-bounded organelle;intracellular non-membrane-bounded organelle;intracellular organelle;membrane;membrane protein complex;membrane-bounded organelle;mitochondrial inner membrane;mitochondrial membrane;mitochondrial nucleoid;mitochondrial permeability transition pore complex;mitochondrial protein-containing complex;mitochondri…			9	6	54	28.2	19.5	32.852	0	131.44	54759000000	91	16	17	16	17	6	7	6	7	5	6	5	6	19	0.52167	0.320551	0.550783	-1.60189	0.451797	0.924326	-0.733472	-0.230122	0.230547
Color2 [A=255, R=169, G=169, B=169]	1	4		P05165	P05165	Propionyl-CoA carboxylase alpha chain, mitochondrial	PCCA	229	By MS/MS	By MS/MS	By MS/MS	By MS/MS	amino acid metabolic process;branched-chain amino acid metabolic process;carboxylic acid catabolic process;carboxylic acid metabolic process;catabolic process;cellular catabolic process;cellular lipid catabolic process;cellular lipid metabolic process;cellular metabolic process;cellular process;fatty acid catabolic process;fatty acid metabolic process;lipid catabolic process;lipid metabolic proce…	adenyl nucleotide binding;adenyl ribonucleotide binding;amide binding;anion binding;ATP binding;binding;biotin binding;carbohydrate derivative binding;carboxylic acid binding;catalytic activity;cation binding;CoA carboxylase activity;enzyme binding;heterocyclic compound binding;ion binding;ligase activity;ligase activity, forming carbon-carbon bonds;metal ion binding;monocarboxylic acid binding;n…	catalytic complex;cellular anatomical entity;cytosol;intracellular membrane-bounded organelle;intracellular organelle;intracellular organelle lumen;membrane-bounded organelle;membrane-enclosed lumen;mitochondrial matrix;mitochondrion;organelle;organelle lumen;protein-containing complex			8	8	12.6	12.6	12.6	80.058	0	13.717	70964000	13	5	1	3	6	5	1	3	6	5	1	3	6	8	0.814672	0.544543	1.11768	0.37082	-0.84538	-0.501809	-0.714427	-0.37082	1.06004
Color2 [A=255, R=169, G=169, B=169]	1	4		P05388;Q8NHW5	P05388;Q8NHW5	60S acidic ribosomal protein P0;60S acidic ribosomal protein P0-like	RPLP0;RPLP0P6	230	By MS/MS	By matching	By MS/MS	By MS/MS	amide biosynthetic process;amide metabolic process;biosynthetic process;cellular biosynthetic process;cellular component assembly;cellular component organization;cellular component organization or biogenesis;cellular metabolic process;cellular nitrogen compound biosynthetic process;cellular nitrogen compound metabolic process;cellular process;cytoplasmic translation;macromolecule biosynthetic pro…	binding;large ribosomal subunit rRNA binding;nucleic acid binding;organic cyclic compound binding;RNA binding;rRNA binding;structural constituent of ribosome;structural molecule activity	anchoring junction;cell junction;cell-substrate junction;cellular anatomical entity;cytoplasm;cytoplasmic ribonucleoprotein granule;cytosol;cytosolic large ribosomal subunit;cytosolic ribosome;endoplasmic reticulum;extracellular exosome;extracellular membrane-bounded organelle;extracellular organelle;extracellular vesicle;focal adhesion;intracellular membrane-bounded organelle;intracellular non-m…			3	3	8.8	8.8	8.8	34.273	0	3.953	37060000	3	3	2	2	2	3	2	2	2	3	2	2	2	3	0.43661	0.162967	0.359062	-0.0212031	0.257054	0.84444	-0.951425	0.0212031	-0.257054
Color2 [A=255, R=169, G=169, B=169]	1	4		P05783;CON__H-INV:HIT000015463	P05783	Keratin, type I cytoskeletal 18	KRT18	231	By MS/MS	By MS/MS	By MS/MS	By MS/MS	anatomical structure morphogenesis;apoptotic process;apoptotic signaling pathway;biological regulation;cell cycle;cell death;cell surface receptor signaling pathway;cellular component organization;cellular component organization or biogenesis;cellular localization;cellular macromolecule localization;cellular process;cytokine-mediated signaling pathway;cytoskeleton organization;developmental proce…	binding;cadherin binding;cadherin binding involved in cell-cell adhesion;cell adhesion mediator activity;cell adhesion molecule binding;cell-cell adhesion mediator activity;nucleic acid binding;organic cyclic compound binding;protein binding;RNA binding;scaffold protein binding;structural molecule activity	adherens junction;anchoring junction;cell junction;cell periphery;cell-cell junction;cellular anatomical entity;centriolar satellite;cytoplasm;cytoskeleton;cytosol;extracellular exosome;extracellular membrane-bounded organelle;extracellular organelle;extracellular vesicle;intermediate filament;intracellular non-membrane-bounded organelle;intracellular organelle;keratin filament;membrane-bounded o…			53	31	86.7	86.7	67.7	48.057	0	323.31	2.1542E+12	1692	48	52	51	50	48	52	51	50	26	30	29	28	53	0.737736	0.287895	0.978004	-0.0640923	1.14966	0.451296	0.865591	0.911461	0.57727
Color2 [A=255, R=169, G=169, B=169]	1	4		P06400	P06400	Retinoblastoma-associated protein	RB1	233	By MS/MS	By MS/MS	By MS/MS	By MS/MS	anatomical structure development;anatomical structure homeostasis;anatomical structure maturation;anatomical structure morphogenesis;aortic valve morphogenesis;apoptotic process;aromatic compound biosynthetic process;attachment of spindle microtubules to kinetochore;biological regulation;biosynthetic process;cell cycle process;cell death;cell differentiation;cell division;cell maturation;cell mor…	binding;disordered domain specific binding;DNA binding;DNA-binding transcription factor binding;double-stranded DNA binding;enzyme binding;identical protein binding;importin-alpha family protein binding;kinase binding;molecular adaptor activity;nucleic acid binding;organic cyclic compound binding;phosphoprotein binding;protein binding;protein domain specific binding;RNA polymerase II transcriptio…	ATPase complex;catalytic complex;cellular anatomical entity;chromatin;chromatin lock complex;chromatin silencing complex;cytosol;intracellular membrane-bounded organelle;intracellular non-membrane-bounded organelle;intracellular organelle;membrane-bounded organelle;non-membrane-bounded organelle;nuclear body;nuclear protein-containing complex;nucleoplasm;nucleus;organelle;PML body;protein-contain…			7	7	7.9	7.9	7.9	106.16	0	14.513	107480000	9	6	4	4	3	6	4	4	3	6	4	4	3	7	0.310597	0.017322	0.0284682	0.538323	-0.311341	-0.0299504	-0.366516	-1.15968	0.908792
Color2 [A=255, R=169, G=169, B=169]	1	4		P06493;Q9NYV4;Q14004;Q00536;Q00534;Q00537;O94921;Q07002;Q00535;Q00526;P11802;Q96Q40	P06493	Cyclin-dependent kinase 1	CDK1	234	By MS/MS	By MS/MS	By MS/MS	By MS/MS	adult behavior;alternative mRNA splicing, via spliceosome;amide transport;anatomical structure development;anatomical structure formation involved in morphogenesis;anatomical structure morphogenesis;animal organ development;animal organ regeneration;anterograde trans-synaptic signaling;apoptotic process;aromatic compound biosynthetic process;associative learning;astrocyte development;axon extensi…	acetylcholine receptor activator activity;acetylcholine receptor regulator activity;adenyl nucleotide binding;adenyl ribonucleotide binding;anion binding;ATP binding;binding;carbohydrate derivative binding;catalytic activity;catalytic activity, acting on a protein;cation binding;chromatin binding;cyclin binding;cyclin-dependent protein kinase activity;cyclin-dependent protein serine/threonine kin…	actin-based cell projection;anchoring junction;axon;bicellular tight junction;carboxy-terminal domain protein kinase complex;catalytic complex;cell body;cell junction;cell projection;cell-cell junction;cellular anatomical entity;centrosome;chromatin;chromosomal region;chromosome, telomeric region;cyclin A2-CDK1 complex;cyclin B1-CDK1 complex;cyclin D1-CDK4 complex;cyclin D2-CDK4 complex;cyclin D2…			4	3	17.8	17.8	15.2	34.095	0	7.4042	134860000	7	1	2	4	1	1	2	4	1	0	1	3	0	4	0.0709308	-0.641489	-1.13064	1.08728	0.430116	-0.323018	1.65333	-0.933747	0.85282
Color2 [A=255, R=169, G=169, B=169]	1	4		P06576	P06576	ATP synthase subunit beta, mitochondrial	ATP5B	235	By MS/MS	By MS/MS	By MS/MS	By MS/MS	anatomical structure formation involved in morphogenesis;angiogenesis;aromatic compound biosynthetic process;ATP biosynthetic process;ATP metabolic process;biological regulation;biosynthetic process;carbohydrate derivative biosynthetic process;carbohydrate derivative metabolic process;cell differentiation;cellular aromatic compound metabolic process;cellular biosynthetic process;cellular developm…	active monoatomic ion transmembrane transporter activity;active transmembrane transporter activity;adenyl nucleotide binding;adenyl ribonucleotide binding;angiostatin binding;anion binding;ATP binding;ATP hydrolysis activity;ATPase activity, coupled to transmembrane movement of ions, rotational mechanism;ATPase-coupled ion transmembrane transporter activity;ATPase-coupled monoatomic cation transm…	ATPase complex;catalytic complex;cell surface;cellular anatomical entity;extracellular exosome;extracellular membrane-bounded organelle;extracellular organelle;extracellular vesicle;inner mitochondrial membrane protein complex;intracellular membrane-bounded organelle;intracellular non-membrane-bounded organelle;intracellular organelle;intracellular organelle lumen;membrane;membrane protein comple…			18	18	53.5	53.5	53.5	56.559	0	126.34	3845400000	63	15	15	17	12	15	15	17	12	15	15	17	12	18	0.554452	0.432484	0.620205	-1.52251	0.58102	0.985152	-0.743239	0.812299	0.25226
Color2 [A=255, R=169, G=169, B=169]	1	4		P06733;P13929;P09104	P06733	Alpha-enolase	ENO1	237	By MS/MS	By MS/MS	By MS/MS	By MS/MS	ADP catabolic process;ADP metabolic process;aromatic compound catabolic process;ATP metabolic process;biological process involved in interspecies interaction between organisms;biological regulation;biosynthetic process;canonical glycolysis;carbohydrate biosynthetic process;carbohydrate catabolic process;carbohydrate derivative catabolic process;carbohydrate derivative metabolic process;carbohydra…	binding;cadherin binding;carbon-oxygen lyase activity;catalytic activity;cation binding;cell adhesion molecule binding;DNA binding;DNA-binding transcription factor activity;DNA-binding transcription factor activity, RNA polymerase II-specific;DNA-binding transcription repressor activity;DNA-binding transcription repressor activity, RNA polymerase II-specific;double-stranded DNA binding;enzyme bin…	bounding membrane of organelle;catalytic complex;cell cortex;cell surface;cellular anatomical entity;cytoplasm;cytosol;extracellular exosome;extracellular membrane-bounded organelle;extracellular organelle;extracellular space;extracellular vesicle;intracellular membrane-bounded organelle;intracellular organelle;M band;membrane;membrane-bounded organelle;nuclear membrane;nuclear outer membrane;nuc…			7	7	21	21	21	47.168	0	24.715	238850000	12	6	6	3	4	6	6	3	4	6	6	3	4	7	0.145957	-0.311749	-0.599342	0.250823	0.278571	-0.25598	-1.34913	-0.250823	-0.278571
Color2 [A=255, R=169, G=169, B=169]	1	4		P06748	P06748	Nucleophosmin	NPM1	239	By MS/MS	By MS/MS	By MS/MS	By MS/MS	biological regulation;cell cycle process;cell volume homeostasis;cellular aromatic compound metabolic process;cellular component assembly;cellular component biogenesis;cellular component organization;cellular component organization or biogenesis;cellular homeostasis;cellular localization;cellular macromolecule localization;cellular metabolic process;cellular nitrogen compound metabolic process;ce…	binding;chromatin binding;core promoter sequence-specific DNA binding;DNA binding;DNA-binding transcription factor binding;double-stranded DNA binding;enzyme binding;enzyme inhibitor activity;enzyme regulator activity;histone binding;identical protein binding;kinase binding;kinase inhibitor activity;kinase regulator activity;molecular adaptor activity;molecular condensate scaffold activity;molecu…	anchoring junction;cell junction;cell-substrate junction;cellular anatomical entity;centrosome;cytoplasm;cytosol;focal adhesion;granular component;intracellular membrane-bounded organelle;intracellular non-membrane-bounded organelle;intracellular organelle;large ribosomal subunit;membrane;membrane-bounded organelle;microtubule organizing center;non-membrane-bounded organelle;nuclear body;nuclear …			9	9	36.4	36.4	36.4	32.575	0	44.746	1183000000	29	8	8	9	8	8	8	9	8	8	8	9	8	9	1.11678	0.828591	1.63652	0.346587	-0.244346	0.0115851	-0.443833	-0.346587	0.244346
Color2 [A=255, R=169, G=169, B=169]	1	4		P33778;Q16778;P23527;P06899;Q6DRA6;Q6DN03	P33778;Q16778;P23527;P06899	Histone H2B type 1-B;Histone H2B type 2-E;Histone H2B type 1-O;Histone H2B type 1-J	HIST1H2BB;HIST2H2BE;HIST1H2BO;HIST1H2BJ	240	By MS/MS	By MS/MS	By MS/MS	By MS/MS	antibacterial humoral response;antimicrobial humoral immune response mediated by antimicrobial peptide;antimicrobial humoral response;biological process involved in interspecies interaction between organisms;biological regulation;cell killing;cellular component assembly;cellular component organization;cellular component organization or biogenesis;cellular localization;cellular macromolecule local…	binding;carbohydrate derivative binding;DNA binding;lipid binding;lipopolysaccharide binding;nucleic acid binding;organic cyclic compound binding;protein binding;protein dimerization activity;protein heterodimerization activity;structural constituent of chromatin;structural molecule activity	cellular anatomical entity;CENP-A containing nucleosome;chromosomal region;chromosome, telomeric region;cytosol;extracellular exosome;extracellular membrane-bounded organelle;extracellular organelle;extracellular space;extracellular vesicle;intracellular membrane-bounded organelle;intracellular organelle;membrane-bounded organelle;nucleoplasm;nucleosome;nucleus;organelle;protein-containing comple…			8	0	53.2	53.2	0	13.95	0	29.192	11959000000	42	8	7	8	7	8	7	8	7	0	0	0	0	8	1.14813	0.949041	1.68891	0.193744	0.170108	-0.566125	-1.05285	-0.193744	-0.170108
Color2 [A=255, R=169, G=169, B=169]	1	4		P07355;A6NMY6	P07355;A6NMY6	Annexin A2;Putative annexin A2-like protein	ANXA2;ANXA2P2	243	By MS/MS	By MS/MS	By MS/MS	By MS/MS	anatomical structure development;anatomical structure formation involved in morphogenesis;angiogenesis;aromatic compound biosynthetic process;biological regulation;biosynthetic process;bone cell development;cell development;cellular aromatic compound metabolic process;cellular biosynthetic process;cellular component assembly;cellular component organization;cellular component organization or bioge…	anion binding;binding;cadherin binding;cadherin binding involved in cell-cell adhesion;calcium channel activity;calcium ion binding;calcium ion transmembrane transporter activity;calcium-dependent phospholipid binding;calcium-dependent protein binding;cation binding;cell adhesion mediator activity;cell adhesion molecule binding;cell-cell adhesion mediator activity;channel activity;cytoskeletal pr…	adherens junction;anchoring junction;AnxA2-p11 complex;azurophil granule lumen;basement membrane;basolateral plasma membrane;bounding membrane of organelle;cell junction;cell surface;cell-cell junction;cellular anatomical entity;collagen-containing extracellular matrix;cornified envelope;cytoplasm;cytoplasmic vesicle;cytoplasmic vesicle lumen;cytoplasmic vesicle membrane;cytosol;early endosome;en…			19	18	58.4	58.4	55.8	38.604	0	213.78	1238300000	50	15	18	17	15	15	18	17	15	15	17	16	15	19	0.82773	0.478877	1.14096	-0.0629288	-1.7132	-0.00518322	-0.973511	-0.328127	-0.0856678
Color2 [A=255, R=169, G=169, B=169]	1	4		P07384	P07384	Calpain-1 catalytic subunit	CAPN1	244	By MS/MS	By MS/MS	By MS/MS	By MS/MS	biological regulation;catabolic process;cellular catabolic process;cellular metabolic process;cellular process;macromolecule catabolic process;macromolecule metabolic process;mammary gland involution;metabolic process;multicellular organismal process;nitrogen compound metabolic process;organic substance catabolic process;organic substance metabolic process;organonitrogen compound metabolic proces…	binding;calcium ion binding;calcium-dependent cysteine-type endopeptidase activity;catalytic activity;catalytic activity, acting on a protein;cation binding;cysteine-type endopeptidase activity;cysteine-type peptidase activity;endopeptidase activity;hydrolase activity;ion binding;metal ion binding;peptidase activity	anchoring junction;calpain complex;caspase complex;catalytic complex;cell junction;cell-substrate junction;cellular anatomical entity;cornified envelope;cytoplasm;cytosol;endopeptidase complex;extracellular exosome;extracellular membrane-bounded organelle;extracellular organelle;extracellular region;extracellular vesicle;ficolin-1-rich granule lumen;focal adhesion;intracellular membrane-bounded o…			6	6	9.7	9.7	9.7	81.889	0	18.976	205040000	9	6	5	4	4	6	5	4	4	6	5	4	4	6	1.12558	0.964406	1.65125	0.194358	-1.30869	-0.783701	-1.27708	-0.194358	-0.123849
Color2 [A=255, R=169, G=169, B=169]	1	4		P07437;A6NNZ2;Q9H4B7;CON__ENSEMBL:ENSBTAP00000025008	P07437	Tubulin beta chain	TUBB	245	By MS/MS	By MS/MS	By MS/MS	By MS/MS	anatomical structure development;anatomical structure formation involved in morphogenesis;animal organ development;biological process involved in interspecies interaction between organisms;biological regulation;cell adhesion;cell cycle;cell cycle process;cell differentiation;cell division;cell killing;cell-cell adhesion;cellular component assembly;cellular component organization;cellular componen…	anion binding;binding;carbohydrate derivative binding;catalytic activity;cation binding;enzyme binding;GTP binding;GTPase activating protein binding;GTPase activity;guanyl nucleotide binding;guanyl ribonucleotide binding;heterocyclic compound binding;hydrolase activity;hydrolase activity, acting on acid anhydrides;hydrolase activity, acting on acid anhydrides, in phosphorus-containing anhydrides;…	azurophil granule lumen;cell body;cellular anatomical entity;cytoplasm;cytoplasmic ribonucleoprotein granule;cytoplasmic vesicle lumen;cytoskeleton;cytosol;extracellular exosome;extracellular membrane-bounded organelle;extracellular organelle;extracellular region;extracellular vesicle;intercellular bridge;intracellular membrane-bounded organelle;intracellular non-membrane-bounded organelle;intrac…			4	3	56.5	16.7	13.3	49.67	0	33.635	882900000	15	16	13	16	16	4	3	4	4	3	2	3	3	17	0.0917022	-0.530814	-0.945942	0.53677	1.66164	-0.451166	-0.52188	-0.53677	-0.473032
Color2 [A=255, R=169, G=169, B=169]	1	4		P07814	P07814	Bifunctional glutamate/proline--tRNA ligase;Glutamate--tRNA ligase;Proline--tRNA ligase	EPRS	248	By MS/MS	By MS/MS	By MS/MS	By MS/MS	amino acid activation;amino acid metabolic process;biological regulation;carboxylic acid metabolic process;cellular aromatic compound metabolic process;cellular component assembly;cellular component organization;cellular component organization or biogenesis;cellular metabolic process;cellular nitrogen compound metabolic process;cellular process;cellular response to chemical stimulus;cellular resp…	adenyl nucleotide binding;adenyl ribonucleotide binding;aminoacyl-tRNA ligase activity;anion binding;ATP binding;binding;carbohydrate derivative binding;catalytic activity;catalytic activity, acting on a nucleic acid;catalytic activity, acting on a tRNA;catalytic activity, acting on RNA;cation binding;enzyme binding;glutamate-tRNA ligase activity;GTPase binding;heterocyclic compound binding;ident…	aminoacyl-tRNA synthetase multienzyme complex;catalytic complex;cellular anatomical entity;cytoplasm;cytosol;GAIT complex;intracellular protein-containing complex;membrane;plasma membrane;protein-containing complex;ribonucleoprotein complex			4	4	2.6	2.6	2.6	170.59	0	5.3845	36798000	8	3	4	3	3	3	4	3	3	3	4	3	3	4	0.914852	0.54476	1.29375	-0.340295	0.622776	-0.0593789	1.00716	0.340295	1.22872
Color2 [A=255, R=169, G=169, B=169]	1	4		P07900;Q14568;Q58FG0;Q58FF6	P07900	Heat shock protein HSP 90-alpha	HSP90AA1	249	By MS/MS	By MS/MS	By MS/MS	By MS/MS	activation of immune response;activation of innate immune response;anatomical structure morphogenesis;apoptotic process;aromatic compound biosynthetic process;autophagy;axon extension;axonogenesis;biological process involved in interspecies interaction between organisms;biological regulation;biosynthetic process;cardiac muscle cell apoptotic process;catabolic process;cell death;cell growth;cell m…	adenyl deoxyribonucleotide binding;adenyl nucleotide binding;adenyl ribonucleotide binding;anion binding;ATP binding;ATP hydrolysis activity;ATP-dependent activity;ATP-dependent protein folding chaperone;binding;carbohydrate derivative binding;catalytic activity;CTP binding;cytoskeletal protein binding;dATP binding;deoxyribonucleotide binding;disordered domain specific binding;DNA polymerase bind…	apical plasma membrane;axonal growth cone;basolateral plasma membrane;brush border membrane;cell body;cell projection membrane;cell surface;cellular anatomical entity;collagen-containing extracellular matrix;cytoplasm;cytoplasmic vesicle;cytoplasmic vesicle lumen;cytosol;dendrite terminus;dendritic growth cone;endocytic vesicle lumen;external encapsulating structure;extracellular exosome;extracel…			10	10	26.5	14.8	14.8	84.659	0	18.12	322690000	11	17	12	13	10	9	5	6	4	9	5	6	4	18	0.610331	0.548415	0.7341	0.135353	0.165437	-0.695024	-0.336696	-0.135353	-1.44147
Color2 [A=255, R=169, G=169, B=169]	1	4		P07910;O60812;B7ZW38;B2RXH8;P0DMR1;A0A0G2JPF8;A0A0G2JNQ3;Q86SE5	P07910;O60812;B7ZW38;B2RXH8;P0DMR1;A0A0G2JPF8;A0A0G2JNQ3	Heterogeneous nuclear ribonucleoproteins C1/C2;Heterogeneous nuclear ribonucleoprotein C-like 1;Heterogeneous nuclear ribonucleoprotein C-like 3;Heterogeneous nuclear ribonucleoprotein C-like 2;Heterogeneous nuclear ribonucleoprotein C-like 4	HNRNPC;HNRNPCL1;HNRNPCL3;HNRNPCL2;HNRNPCL4	250	By MS/MS	By MS/MS	By MS/MS	By MS/MS	3'-UTR-mediated mRNA stabilization;biological regulation;cell differentiation;cellular aromatic compound metabolic process;cellular component organization;cellular component organization or biogenesis;cellular developmental process;cellular metabolic process;cellular nitrogen compound metabolic process;cellular process;chromatin organization;chromatin remodeling;developmental process;heterocycle …	binding;chromatin binding;chromatin DNA binding;DNA binding;identical protein binding;molecular adaptor activity;mRNA 3'-UTR binding;mRNA binding;N6-methyladenosine-containing RNA reader activity;nucleic acid binding;nucleosomal DNA binding;nucleosome binding;organic cyclic compound binding;poly(U) RNA binding;poly-pyrimidine tract binding;protein binding;protein-containing complex binding;protei…	actin cytoskeleton;catalytic complex;catalytic step 2 spliceosome;cellular anatomical entity;chromatin;cytoskeleton;cytosol;extracellular exosome;extracellular membrane-bounded organelle;extracellular organelle;extracellular region;extracellular vesicle;intracellular membrane-bounded organelle;intracellular non-membrane-bounded organelle;intracellular organelle;membrane;membrane-bounded organelle…			7	7	21.6	21.6	21.6	33.67	0	12.813	147910000	12	4	4	5	6	4	4	5	6	4	4	5	6	7	1.09686	0.864051	1.60316	0.235139	-0.278819	-0.2824	-0.0664526	-0.235139	-0.0461469
Color2 [A=255, R=169, G=169, B=169]	1	4		P08134;P61586	P08134;P61586	Rho-related GTP-binding protein RhoC;Transforming protein RhoA	RHOC;RHOA	252	By MS/MS	By MS/MS	By MS/MS	By matching	actin cytoskeleton organization;actin filament bundle assembly;actin filament bundle organization;actin filament organization;actin filament-based process;actomyosin structure organization;alpha-beta T cell lineage commitment;ameboidal-type cell migration;anatomical structure development;anatomical structure formation involved in morphogenesis;anatomical structure morphogenesis;androgen receptor …	anion binding;binding;carbohydrate derivative binding;catalytic activity;cytoskeletal protein binding;enzyme binding;G protein activity;GTP binding;GTPase activity;guanyl nucleotide binding;guanyl ribonucleotide binding;heterocyclic compound binding;hydrolase activity;hydrolase activity, acting on acid anhydrides;hydrolase activity, acting on acid anhydrides, in phosphorus-containing anhydrides;i…	actin-based cell projection;anchoring junction;apical junction complex;bounding membrane of organelle;cell cortex;cell junction;cell periphery;cell projection;cell projection membrane;cell-cell junction;cell-substrate junction;cellular anatomical entity;cleavage furrow;cytoplasm;cytoplasmic side of membrane;cytoplasmic side of plasma membrane;cytoplasmic vesicle;cytoplasmic vesicle membrane;cytos…			2	2	13.5	13.5	13.5	22.006	0	3.7506	33147000	4	1	2	2	1	1	2	2	1	1	2	2	1	2	1.19288	0.636481	1.76347	-0.650493	-0.447287	-0.551051	-0.42849	0.650493	0.447287
Color2 [A=255, R=169, G=169, B=169]	1	4		P08708	P08708	40S ribosomal protein S17	RPS17	254	By MS/MS	By MS/MS	By MS/MS	By MS/MS	amide biosynthetic process;amide metabolic process;biosynthetic process;cellular aromatic compound metabolic process;cellular biosynthetic process;cellular component biogenesis;cellular component organization or biogenesis;cellular metabolic process;cellular nitrogen compound biosynthetic process;cellular nitrogen compound metabolic process;cellular process;cytoplasmic translation;erythrocyte hom…	binding;nucleic acid binding;organic cyclic compound binding;RNA binding;structural constituent of ribosome;structural molecule activity	anchoring junction;cell junction;cell-substrate junction;cellular anatomical entity;cytoplasm;cytosol;cytosolic ribosome;cytosolic small ribosomal subunit;focal adhesion;intracellular non-membrane-bounded organelle;intracellular organelle;membrane;non-membrane-bounded organelle;nucleolus;nucleoplasm;organelle;preribosome;protein-containing complex;ribonucleoprotein complex;ribosomal subunit;ribos…			4	4	38.5	38.5	38.5	15.55	0	7.943	118280000	9	2	4	3	3	2	4	3	3	2	4	3	3	4	0.709175	0.391083	0.924878	-0.210519	-0.77205	-0.16076	0.148688	-0.152678	1.26044
Color2 [A=255, R=169, G=169, B=169]	1	4		P08754	P08754	Guanine nucleotide-binding protein G(k) subunit alpha	GNAI3	255	By MS/MS	By MS/MS	By MS/MS	By MS/MS	adenylate cyclase-inhibiting G protein-coupled receptor signaling pathway;adenylate cyclase-modulating G protein-coupled receptor signaling pathway;biological regulation;carbohydrate derivative metabolic process;cell cycle;cell division;cellular aromatic compound metabolic process;cellular metabolic process;cellular nitrogen compound metabolic process;cellular process;dopamine receptor signaling …	anion binding;binding;carbohydrate derivative binding;catalytic activity;cation binding;G protein-coupled receptor binding;GDP binding;G-protein beta/gamma-subunit complex binding;GTP binding;GTPase activity;guanyl nucleotide binding;guanyl ribonucleotide binding;heterocyclic compound binding;hydrolase activity;hydrolase activity, acting on acid anhydrides;hydrolase activity, acting on acid anhyd…	bounding membrane of organelle;catalytic complex;cellular anatomical entity;centrosome;cytoplasm;extracellular exosome;extracellular membrane-bounded organelle;extracellular organelle;extracellular vesicle;Golgi apparatus;GTPase complex;heterotrimeric G-protein complex;intracellular membrane-bounded organelle;intracellular non-membrane-bounded organelle;intracellular organelle;lysosomal membrane;…			2	2	19.2	7.9	7.9	40.532	0	4.0111	45914000	5	5	4	5	4	2	1	1	1	2	1	1	1	6	0.479881	0.220786	0.458923	-0.268133	-0.591594	-0.440747	-0.762221	-1.13191	0.591594
Color2 [A=255, R=169, G=169, B=169]	1	4		P08865	P08865	40S ribosomal protein SA	RPSA	256	By MS/MS	By matching	By MS/MS	By matching	amide biosynthetic process;amide metabolic process;biosynthetic process;cell adhesion;cellular biosynthetic process;cellular component assembly;cellular component organization;cellular component organization or biogenesis;cellular metabolic process;cellular nitrogen compound biosynthetic process;cellular nitrogen compound metabolic process;cellular process;cytoplasmic translation;macromolecule bi…	binding;cell adhesion mediator activity;cell adhesion molecule binding;exogenous protein binding;extracellular matrix binding;laminin binding;laminin receptor activity;nucleic acid binding;organic cyclic compound binding;protein binding;protein-containing complex binding;ribonucleoprotein complex binding;ribosome binding;RNA binding;structural constituent of ribosome;structural molecule activity;…	cellular anatomical entity;cytoplasm;cytosol;cytosolic ribosome;cytosolic small ribosomal subunit;extracellular exosome;extracellular membrane-bounded organelle;extracellular organelle;extracellular vesicle;intracellular membrane-bounded organelle;intracellular non-membrane-bounded organelle;intracellular organelle;membrane;membrane-bounded organelle;non-membrane-bounded organelle;nucleoplasm;nuc…			2	2	10.2	10.2	10.2	32.854	0	16.389	94016000	3	2	1	2	1	2	1	2	1	2	1	2	1	2	0.462313	0.206187	0.419017	-0.278121	0.0544309	-1.51114	-0.56914	0.278121	-0.0544309
Color2 [A=255, R=169, G=169, B=169]	1	4		P09651;Q32P51;A0A2R8Y4L2	P09651;Q32P51;A0A2R8Y4L2	Heterogeneous nuclear ribonucleoprotein A1;Heterogeneous nuclear ribonucleoprotein A1, N-terminally processed;Heterogeneous nuclear ribonucleoprotein A1-like 2	HNRNPA1;HNRNPA1L2	257	By matching	By MS/MS	By MS/MS	By MS/MS	amyloid fibril formation;biological regulation;cell communication;cellular aromatic compound metabolic process;cellular component organization;cellular component organization or biogenesis;cellular localization;cellular metabolic process;cellular nitrogen compound metabolic process;cellular process;cellular response to arsenic-containing substance;cellular response to chemical stimulus;cellular r…	binding;DNA binding;G-rich strand telomeric DNA binding;identical protein binding;miRNA binding;molecular adaptor activity;molecular condensate scaffold activity;mRNA 3'-UTR binding;mRNA binding;nucleic acid binding;organic cyclic compound binding;pre-mRNA binding;protein binding;protein domain specific binding;protein-macromolecule adaptor activity;regulatory RNA binding;RNA binding;sequence-spe…	catalytic complex;catalytic step 2 spliceosome;cellular anatomical entity;cytoplasm;cytosol;extracellular exosome;extracellular membrane-bounded organelle;extracellular organelle;extracellular vesicle;intracellular membrane-bounded organelle;intracellular non-membrane-bounded organelle;intracellular organelle;membrane;membrane-bounded organelle;non-membrane-bounded organelle;nuclear protein-conta…			4	4	16.9	16.9	16.9	38.746	0	10.053	72983000	6	1	3	3	4	1	3	3	4	1	3	3	4	4	0.189682	-0.281941	-0.393223	0.912838	-0.359385	-1.1736	-0.0155814	-1.13359	0.58358
Color2 [A=255, R=169, G=169, B=169]	1	4		Q71UI9;P0C0S5	Q71UI9;P0C0S5	Histone H2A.V;Histone H2A.Z	H2AFV;H2AFZ	258	By MS/MS	By MS/MS	By MS/MS	By MS/MS	biological regulation;cellular component organization;cellular component organization or biogenesis;cellular process;cellular response to chemical stimulus;cellular response to estradiol stimulus;cellular response to lipid;cellular response to organic cyclic compound;cellular response to organic substance;cellular response to oxygen-containing compound;cellular response to stimulus;chromatin orga…	binding;chromatin binding;chromatin DNA binding;cis-regulatory region sequence-specific DNA binding;core promoter sequence-specific DNA binding;DNA binding;double-stranded DNA binding;molecular adaptor activity;nucleic acid binding;nucleosomal DNA binding;nucleosome binding;organic cyclic compound binding;protein binding;protein dimerization activity;protein heterodimerization activity;protein-co…	cellular anatomical entity;chromatin;euchromatin;extracellular exosome;extracellular membrane-bounded organelle;extracellular organelle;extracellular vesicle;heterochromatin;intracellular membrane-bounded organelle;intracellular organelle;membrane-bounded organelle;nucleosome;nucleus;organelle;protein-containing complex;protein-DNA complex;vesicle			2	2	31.2	18.8	18.8	13.509	0	5.3335	183800000	6	4	3	4	4	2	1	2	2	2	1	2	2	4	0.94035	0.792318	1.33776	0.168466	0.225423	-0.128776	-1.49414	-0.168466	-0.225423
Color2 [A=255, R=169, G=169, B=169]	1	4		Q6FI13;P0C0S8;Q99878;Q9BTM1;Q16777;Q93077;Q96KK5;Q7L7L0;P04908;P20671	Q6FI13;P0C0S8;Q99878;Q9BTM1;Q16777;Q93077;Q96KK5;Q7L7L0;P04908;P20671	Histone H2A type 2-A;Histone H2A type 1;Histone H2A type 1-J;Histone H2A.J;Histone H2A type 2-C;Histone H2A type 1-C;Histone H2A type 1-H;Histone H2A type 3;Histone H2A type 1-B/E;Histone H2A type 1-D	HIST2H2AA3;HIST1H2AG;HIST1H2AJ;H2AFJ;HIST2H2AC;HIST1H2AC;HIST1H2AH;HIST3H2A;HIST1H2AB;HIST1H2AD	259	By MS/MS	By MS/MS	By MS/MS	By MS/MS	biological regulation;cellular aromatic compound metabolic process;cellular component disassembly;cellular component organization;cellular component organization or biogenesis;cellular localization;cellular macromolecule localization;cellular metabolic process;cellular nitrogen compound metabolic process;cellular process;cellular response to abiotic stimulus;cellular response to environmental sti…	binding;DNA binding;enzyme binding;nucleic acid binding;organic cyclic compound binding;protein binding;protein dimerization activity;protein heterodimerization activity;structural constituent of chromatin;structural molecule activity	cellular anatomical entity;CENP-A containing nucleosome;extracellular exosome;extracellular membrane-bounded organelle;extracellular organelle;extracellular vesicle;intracellular membrane-bounded organelle;intracellular organelle;membrane-bounded organelle;nucleoplasm;nucleosome;nucleus;organelle;protein-containing complex;protein-DNA complex;vesicle			4	1	32.3	32.3	14.6	14.095	0	18.353	20629000000	23	4	4	4	4	4	4	4	4	1	1	1	1	4	1.14122	0.944344	1.67737	0.177553	0.163113	-0.450226	-1.17983	-0.177553	-0.163113
Color2 [A=255, R=169, G=169, B=169]	1	4		Q01081;P0DN76;Q8WU68	Q01081;P0DN76;Q8WU68	Splicing factor U2AF 35 kDa subunit;Splicing factor U2AF 26 kDa subunit	U2AF1;U2AF1L4	261	By MS/MS	By MS/MS	By matching	By MS/MS	cellular aromatic compound metabolic process;cellular metabolic process;cellular nitrogen compound metabolic process;cellular process;heterocycle metabolic process;macromolecule metabolic process;metabolic process;mRNA metabolic process;mRNA processing;mRNA splicing, via spliceosome;nitrogen compound metabolic process;nucleic acid metabolic process;nucleobase-containing compound metabolic process…	binding;cation binding;ion binding;metal ion binding;nucleic acid binding;organic cyclic compound binding;pre-mRNA 3'-splice site binding;pre-mRNA binding;protein binding;protein domain specific binding;RNA binding;RS domain binding	Cajal body;catalytic complex;catalytic step 2 spliceosome;cellular anatomical entity;cytoplasm;nuclear body;nuclear protein-containing complex;nuclear speck;nucleoplasm;protein-containing complex;ribonucleoprotein complex;spliceosomal complex;U2AF complex			2	2	10.4	10.4	10.4	27.872	0	4.3302	76561000	2	1	2	1	2	1	2	1	2	1	2	1	2	2	0.85529	0.592717	1.18974	-0.97418	-1.70521	0.385207	-0.948779	-0.8071	0.30374
Color2 [A=255, R=169, G=169, B=169]	1	4		P10301	P10301	Ras-related protein R-Ras	RRAS	262	By MS/MS	By MS/MS	By MS/MS	By MS/MS	anatomical structure morphogenesis;biological regulation;cell differentiation;cell migration;cell motility;cellular developmental process;cellular process;developmental process;face morphogenesis;glial cell migration;intracellular signal transduction;leukocyte differentiation;negative regulation of biological process;negative regulation of cell migration;negative regulation of cell motility;negat…	anion binding;binding;carbohydrate derivative binding;catalytic activity;GDP binding;GTP binding;GTPase activity;guanyl nucleotide binding;guanyl ribonucleotide binding;heterocyclic compound binding;hydrolase activity;hydrolase activity, acting on acid anhydrides;hydrolase activity, acting on acid anhydrides, in phosphorus-containing anhydrides;ion binding;nucleoside phosphate binding;nucleotide …	anchoring junction;cell junction;cell-substrate junction;cellular anatomical entity;extracellular exosome;extracellular membrane-bounded organelle;extracellular organelle;extracellular vesicle;focal adhesion;membrane;membrane-bounded organelle;organelle;plasma membrane;vesicle			2	2	21.6	9.2	9.2	23.48	0	3.9257	92027000	6	3	4	4	4	2	2	2	2	2	2	2	2	4	0.414121	0.180646	0.304901	0.093512	-0.136637	1.23982	-0.484371	-0.093512	1.50082
Color2 [A=255, R=169, G=169, B=169]	1	4		P10412;P16403;P16402;Q02539;P22492	P10412;P16403;P16402;Q02539	Histone H1.4;Histone H1.2;Histone H1.3;Histone H1.1	HIST1H1E;HIST1H1C;HIST1H1D;HIST1H1A	264	By MS/MS	By matching	By MS/MS	By MS/MS	biological regulation;cell differentiation;cellular component assembly;cellular component organization;cellular component organization or biogenesis;cellular developmental process;cellular process;chromatin organization;chromatin remodeling;chromosome condensation;chromosome organization;developmental process;developmental process involved in reproduction;gamete generation;male gamete generation;…	binding;carbohydrate derivative binding;chromatin binding;chromatin DNA binding;DNA binding;double-stranded DNA binding;enzyme binding;glycosaminoglycan binding;heparin binding;histone deacetylase binding;nucleic acid binding;nucleosomal DNA binding;nucleosome binding;organic cyclic compound binding;protein binding;protein-containing complex binding;RNA binding;structural constituent of chromatin…	cell surface;cellular anatomical entity;chromatin;euchromatin;heterochromatin;intracellular membrane-bounded organelle;intracellular organelle;membrane-bounded organelle;nucleoplasm;nucleosome;nucleus;organelle;protein-containing complex;protein-DNA complex;vesicle			6	4	22.4	22.4	15.1	21.865	0	9.5444	237710000	13	5	2	6	6	5	2	6	6	4	2	4	4	6	0.762535	0.561003	1.02354	0.832167	-0.0926759	-0.335128	0.0764005	-0.378348	0.0926759
Color2 [A=255, R=169, G=169, B=169]	1	4		P10620	P10620	Microsomal glutathione S-transferase 1	MGST1	265	By MS/MS	By MS/MS	By MS/MS	By MS/MS	cellular process;cellular response to chemical stimulus;cellular response to chemical stress;cellular response to hydroperoxide;cellular response to lipid;cellular response to lipid hydroperoxide;cellular response to organic substance;cellular response to oxidative stress;cellular response to oxygen-containing compound;cellular response to stimulus;cellular response to stress;establishment of loc…	antioxidant activity;catalytic activity;glutathione peroxidase activity;glutathione transferase activity;oxidoreductase activity;oxidoreductase activity, acting on peroxide as acceptor;peroxidase activity;transferase activity;transferase activity, transferring alkyl or aryl (other than methyl) groups	azurophil granule membrane;bounding membrane of organelle;cellular anatomical entity;cytoplasmic vesicle membrane;endoplasmic reticulum;endoplasmic reticulum membrane;intracellular membrane-bounded organelle;intracellular organelle;lysosomal membrane;lytic vacuole membrane;membrane;membrane-bounded organelle;microbody;microbody membrane;mitochondrial membrane;mitochondrial outer membrane;mitochon…			5	5	31.6	31.6	31.6	17.598	0	20.903	1630300000	22	5	5	5	4	5	5	5	4	5	5	5	4	5	1.0447	0.872506	1.51546	-1.41603	0.715402	0.836979	-0.959081	0.750772	0.648191
Color2 [A=255, R=169, G=169, B=169]	1	4		P10809	P10809	60 kDa heat shock protein, mitochondrial	HSPD1	267	By MS/MS	By matching	By MS/MS	By MS/MS	activation of cysteine-type endopeptidase activity involved in apoptotic process;activation of immune response;activation of innate immune response;apoptotic mitochondrial changes;B cell activation;B cell activation involved in immune response;B cell proliferation;biological process involved in interaction with symbiont;biological process involved in interspecies interaction between organisms;bio…	adenyl nucleotide binding;adenyl ribonucleotide binding;anion binding;apolipoprotein A-I binding;apolipoprotein binding;ATP binding;ATP hydrolysis activity;ATP-dependent activity;ATP-dependent protein folding chaperone;binding;carbohydrate derivative binding;catalytic activity;DNA binding;DNA replication origin binding;double-stranded DNA binding;double-stranded RNA binding;enzyme binding;heteroc…	cell surface;cellular anatomical entity;clathrin-coated pit;coated vesicle;cytoplasm;cytoplasmic vesicle;cytosol;early endosome;endosome;extracellular exosome;extracellular membrane-bounded organelle;extracellular organelle;extracellular space;extracellular vesicle;intracellular membrane-bounded organelle;intracellular organelle;intracellular organelle lumen;intracellular vesicle;lipopolysacchari…			5	5	12	12	12	61.054	0	8.8102	28909000	6	3	1	3	2	3	1	3	2	3	1	3	2	5	0.563189	0.372442	0.638361	-0.970564	0.425285	-1.69286	-0.519998	0.185028	-0.425285
Color2 [A=255, R=169, G=169, B=169]	1	4		P11021	P11021	78 kDa glucose-regulated protein	HSPA5	268	By MS/MS	By MS/MS	By MS/MS	By MS/MS	anatomical structure arrangement;anatomical structure development;biological regulation;catabolic process;cell communication;cellular localization;cellular macromolecule localization;cellular process;cellular response to biotic stimulus;cellular response to chemical stimulus;cellular response to cytokine stimulus;cellular response to external stimulus;cellular response to extracellular stimulus;c…	adenyl nucleotide binding;adenyl ribonucleotide binding;anion binding;ATP binding;ATP hydrolysis activity;ATP-dependent activity;ATP-dependent protein folding chaperone;binding;cadherin binding;calcium ion binding;carbohydrate derivative binding;catalytic activity;cation binding;cell adhesion molecule binding;enzyme binding;heat shock protein binding;heterocyclic compound binding;hydrolase activi…	anchoring junction;cell junction;cell surface;cell-substrate junction;cellular anatomical entity;cytoplasm;cytoplasmic vesicle;cytosol;endoplasmic reticulum;endoplasmic reticulum chaperone complex;endoplasmic reticulum lumen;endoplasmic reticulum membrane;endoplasmic reticulum protein-containing complex;endoplasmic reticulum-Golgi intermediate compartment;extracellular exosome;extracellular membr…			20	20	37.5	36.4	36.4	72.332	0	68.642	1214400000	54	19	21	21	20	17	19	19	18	17	19	19	18	22	0.134364	-0.195732	-0.662594	0.0213491	-0.548652	-0.337315	-1.18611	-0.334933	-0.831509
Color2 [A=255, R=169, G=169, B=169]	1	4		P11142;P54652	P11142	Heat shock cognate 71 kDa protein	HSPA8	269	By MS/MS	By MS/MS	By MS/MS	By MS/MS	anatomical structure development;ATP metabolic process;autophagy;axo-dendritic transport;biological process involved in interaction with symbiont;biological process involved in interspecies interaction between organisms;biological process involved in symbiotic interaction;biological regulation;carbohydrate derivative metabolic process;catabolic process;cell communication;cell cycle process;cell d…	adenyl nucleotide binding;adenyl ribonucleotide binding;anion binding;ATP binding;ATP hydrolysis activity;ATP-dependent activity;ATP-dependent protein disaggregase activity;ATP-dependent protein folding chaperone;binding;C3HC4-type RING finger domain binding;cadherin binding;carbohydrate derivative binding;catalytic activity;cell adhesion molecule binding;clathrin-uncoating ATPase activity;cytosk…	anchoring junction;autophagosome;blood microparticle;bounding membrane of organelle;calcium channel complex;cation channel complex;CatSper complex;cell junction;cell projection;cell surface;cell-substrate junction;cellular anatomical entity;clathrin-coated vesicle membrane;clathrin-sculpted gamma-aminobutyric acid transport vesicle membrane;coated vesicle membrane;cytoplasm;cytoplasmic vesicle;cy…			35	28	61.8	61.8	55.1	70.897	0	257.42	31755000000	165	33	34	34	34	33	34	34	34	26	27	27	27	35	0.00366662	-0.852294	-3.28039	0.390165	1.6286	1.05393	0.973921	0.299684	0.132781
Color2 [A=255, R=169, G=169, B=169]	1	4		P11166	P11166	Solute carrier family 2, facilitated glucose transporter member 1	SLC2A1	270	By MS/MS	By MS/MS	By MS/MS	By MS/MS	anatomical structure development;carbohydrate import across plasma membrane;carbohydrate metabolic process;carbohydrate transmembrane transport;carbohydrate transport;carboxylic acid metabolic process;carboxylic acid transmembrane transport;carboxylic acid transport;cell communication;cellular component assembly;cellular component organization;cellular component organization or biogenesis;cellula…	binding;carbohydrate transmembrane transporter activity;dehydroascorbic acid transmembrane transporter activity;D-glucose transmembrane transporter activity;enzyme binding;glucose transmembrane transporter activity;hexose transmembrane transporter activity;identical protein binding;kinase binding;lipid transporter activity;long-chain fatty acid transporter activity;monosaccharide transmembrane tr…	anchoring junction;apical plasma membrane;basolateral plasma membrane;blood microparticle;bounding membrane of organelle;caveola;cell junction;cell-cell contact zone;cell-cell junction;cellular anatomical entity;cortical actin cytoskeleton;cortical cytoskeleton;cytoplasmic vesicle;cytoskeleton;cytosol;extracellular exosome;extracellular membrane-bounded organelle;extracellular organelle;extracell…			6	6	11.4	11.4	11.4	54.083	0	56.692	879350000	17	4	6	5	5	4	6	5	5	4	6	5	5	6	0.637482	0.682012	0.787718	-1.54182	0.377084	1.59151	-1.50003	-0.164349	1.57274
Color2 [A=255, R=169, G=169, B=169]	1	4		P11177	P11177	Pyruvate dehydrogenase E1 component subunit beta, mitochondrial	PDHB	271	By MS/MS	By matching	By MS/MS	By matching	acetyl-CoA biosynthetic process;acetyl-CoA biosynthetic process from pyruvate;acetyl-CoA metabolic process;acyl-CoA biosynthetic process;acyl-CoA metabolic process;amide biosynthetic process;amide metabolic process;aromatic compound biosynthetic process;biosynthetic process;carbohydrate derivative biosynthetic process;carbohydrate derivative metabolic process;carbohydrate metabolic process;carbox…	catalytic activity;oxidoreductase activity;oxidoreductase activity, acting on the aldehyde or oxo group of donors;oxidoreductase activity, acting on the aldehyde or oxo group of donors, disulfide as acceptor;pyruvate dehydrogenase (acetyl-transferring) activity;pyruvate dehydrogenase activity	catalytic complex;cellular anatomical entity;intracellular membrane-bounded organelle;intracellular organelle;intracellular organelle lumen;membrane-bounded organelle;membrane-enclosed lumen;mitochondrial matrix;mitochondrial protein-containing complex;mitochondrial pyruvate dehydrogenase complex;mitochondrion;nucleoplasm;nucleus;organelle;organelle lumen;oxidoreductase complex;protein-containing…			2	2	7.5	7.5	7.5	39.233	0	4.7991	50803000	2	1	2	2	1	1	2	2	1	1	2	2	1	2	0.0623301	-0.656991	-1.2224	-0.30055	0.124628	1.3572	-0.783852	-0.0221119	-0.124628
Color2 [A=255, R=169, G=169, B=169]	1	4		P11216;P06737	P11216	Glycogen phosphorylase, brain form	PYGB	272	By MS/MS	By MS/MS	By MS/MS	By MS/MS	5-phosphoribose 1-diphosphate biosynthetic process;5-phosphoribose 1-diphosphate metabolic process;biological process involved in interspecies interaction between organisms;biosynthetic process;carbohydrate catabolic process;carbohydrate derivative biosynthetic process;carbohydrate derivative metabolic process;carbohydrate homeostasis;carbohydrate metabolic process;catabolic process;cell death;ce…	1,4-alpha-oligoglucan phosphorylase activity;adenyl nucleotide binding;adenyl ribonucleotide binding;AMP binding;anion binding;ATP binding;bile acid binding;binding;carbohydrate binding;carbohydrate derivative binding;carboxylic acid binding;catalytic activity;cation binding;glucose binding;glycogen phosphorylase activity;glycosyltransferase activity;heterocyclic compound binding;hexosyltransfera…	azurophil granule lumen;cellular anatomical entity;cytoplasm;cytoplasmic vesicle lumen;cytosol;extracellular exosome;extracellular membrane-bounded organelle;extracellular organelle;extracellular region;extracellular vesicle;ficolin-1-rich granule lumen;intracellular organelle lumen;membrane;membrane-bounded organelle;membrane-enclosed lumen;organelle;organelle lumen;secretory granule lumen;vacuo…			8	7	10.6	10.6	9.1	96.695	0	12.869	112060000	12	7	6	6	3	7	6	6	3	6	5	5	2	8	1.09097	0.58039	1.59329	0.130123	-0.845791	-0.966791	-0.892189	-0.130123	0.523806
Color2 [A=255, R=169, G=169, B=169]	1	4		P11388	P11388	DNA topoisomerase 2-alpha	TOP2A	275	By MS/MS		By matching	By MS/MS	apoptotic chromosome condensation;biological regulation;cell cycle process;cell differentiation;cell division;cellular aromatic compound metabolic process;cellular component organization;cellular component organization or biogenesis;cellular developmental process;cellular metabolic process;cellular nitrogen compound metabolic process;cellular process;cellular process involved in reproduction in m…	adenyl nucleotide binding;adenyl ribonucleotide binding;anion binding;ATP binding;ATP-dependent activity;ATP-dependent activity, acting on DNA;binding;carbohydrate derivative binding;catalytic activity;catalytic activity, acting on a nucleic acid;catalytic activity, acting on DNA;cation binding;chromatin binding;DNA binding;DNA binding, bending;DNA topoisomerase activity;DNA topoisomerase type II…	catalytic complex;cellular anatomical entity;chromosomal region;chromosome;chromosome, centromeric region;condensed chromosome;cytoplasm;DNA topoisomerase type II (double strand cut, ATP-hydrolyzing) complex;germ cell nucleus;intracellular membrane-bounded organelle;intracellular non-membrane-bounded organelle;intracellular organelle;male germ cell nucleus;membrane-bounded organelle;non-membrane-…			3	1	2	2	0.8	174.38	0	4.5949	13449000	3	3	0	1	1	3	0	1	1	1	0	0	0	3	1.00122	0.79494	1.44182	0.183338	0.177195	-1.27991	-0.330816	-0.183338	-0.177195
Color2 [A=255, R=169, G=169, B=169]	1	4		P11498	P11498	Pyruvate carboxylase, mitochondrial	PC	277	By MS/MS	By MS/MS	By MS/MS	By MS/MS	biological process involved in interaction with host;biological process involved in interaction with symbiont;biological process involved in interspecies interaction between organisms;biological process involved in symbiotic interaction;biological regulation;biosynthetic process;carbohydrate biosynthetic process;carbohydrate metabolic process;carboxylic acid metabolic process;cellular aromatic co…	adenyl nucleotide binding;adenyl ribonucleotide binding;amide binding;anion binding;ATP binding;binding;biotin binding;carbohydrate derivative binding;carboxylic acid binding;catalytic activity;cation binding;heterocyclic compound binding;identical protein binding;ion binding;ligase activity;ligase activity, forming carbon-carbon bonds;metal ion binding;monocarboxylic acid binding;nucleoside phos…	cellular anatomical entity;cytoplasm;cytosol;intracellular membrane-bounded organelle;intracellular organelle;intracellular organelle lumen;membrane-bounded organelle;membrane-enclosed lumen;mitochondrial matrix;mitochondrion;organelle;organelle lumen			26	26	27.5	27.5	27.5	129.63	0	185.79	1564000000	64	22	20	22	23	22	20	22	23	22	20	22	23	26	0.138454	-0.437598	-0.639765	0.907239	0.128984	-0.716364	-0.657961	-0.769062	-1.62141
Color2 [A=255, R=169, G=169, B=169]	1	4		P11940;Q13310;Q9H361;Q4VXU2	P11940	Polyadenylate-binding protein 1	PABPC1	279	By MS/MS	By matching	By MS/MS	By MS/MS	amide biosynthetic process;amide metabolic process;anatomical structure development;aromatic compound catabolic process;biological regulation;biosynthetic process;blood coagulation;catabolic process;cell development;cellular aromatic compound metabolic process;cellular biosynthetic process;cellular catabolic process;cellular developmental process;cellular metabolic process;cellular nitrogen compo…	binding;mRNA 3'-UTR binding;mRNA binding;nucleic acid binding;organic cyclic compound binding;poly(A) binding;poly(U) RNA binding;poly-purine tract binding;poly-pyrimidine tract binding;RNA binding;single-stranded RNA binding;translation activator activity;translation regulator activity;translation regulator activity, nucleic acid binding	anchoring junction;catalytic complex;catalytic step 2 spliceosome;cell junction;cell leading edge;cell projection;cell-substrate junction;cellular anatomical entity;cytoplasm;cytoplasmic ribonucleoprotein granule;cytoplasmic stress granule;cytosol;extracellular exosome;extracellular membrane-bounded organelle;extracellular organelle;extracellular vesicle;focal adhesion;intracellular membrane-boun…			3	3	4.7	4.7	4.7	70.67	0	6.1197	20847000	5	3	3	3	2	3	3	3	2	3	3	3	2	3	0.208072	-0.212523	-0.317914	0.307185	0.551118	-0.6351	0.0464557	-0.307185	-0.551118
Color2 [A=255, R=169, G=169, B=169]	1	4		P12004	P12004	Proliferating cell nuclear antigen	PCNA	280	By MS/MS	By MS/MS	By MS/MS	By MS/MS	anatomical structure development;animal organ development;animal organ regeneration;aromatic compound biosynthetic process;base-excision repair, gap-filling;biological regulation;biosynthetic process;cell cycle process;cell differentiation;cellular aromatic compound metabolic process;cellular biosynthetic process;cellular component organization;cellular component organization or biogenesis;cellul…	binding;catalytic activity;catalytic activity, acting on a nucleic acid;catalytic activity, acting on DNA;chromatin binding;damaged DNA binding;dinucleotide insertion or deletion binding;DNA binding;DNA insertion or deletion binding;DNA N-glycosylase activity;DNA polymerase binding;DNA polymerase processivity factor activity;DNA-binding transcription factor binding;double-stranded DNA binding;enz…	catalytic complex;cellular anatomical entity;centrosome;chromatin;chromosomal region;chromosome, telomeric region;cyclin-dependent protein kinase holoenzyme complex;DNA polymerase processivity factor complex;enzyme activator complex;extracellular exosome;extracellular membrane-bounded organelle;extracellular organelle;extracellular vesicle;germ cell nucleus;intracellular membrane-bounded organell…			4	4	16.1	16.1	16.1	28.768	0	6.5421	58250000	5	1	4	4	2	1	4	4	2	1	4	4	2	4	0.186223	-0.303234	-0.408032	-0.3147	1.51124	-1.02334	-0.0990158	0.0964645	-0.28192
Color2 [A=255, R=169, G=169, B=169]	1	4		P12235	P12235	ADP/ATP translocase 1	SLC25A4	281	By MS/MS	By MS/MS	By MS/MS	By MS/MS	adaptive thermogenesis;adenine nucleotide transport;ADP transport;apoptotic mitochondrial changes;ATP transport;biological regulation;carbohydrate derivative transport;cellular component organization;cellular component organization or biogenesis;cellular metabolic process;cellular process;establishment of localization;generation of precursor metabolites and energy;localization;membrane organizati…	active transmembrane transporter activity;adenine nucleotide transmembrane transporter activity;adenine transmembrane transporter activity;ADP transmembrane transporter activity;antiporter activity;ATP transmembrane transporter activity;ATP:ADP antiporter activity;carbohydrate derivative transmembrane transporter activity;inorganic cation transmembrane transporter activity;inorganic molecular ent…	cellular anatomical entity;intracellular membrane-bounded organelle;intracellular organelle;membrane;membrane protein complex;membrane-bounded organelle;mitochondrial inner membrane;mitochondrial membrane;mitochondrial permeability transition pore complex;mitochondrial protein-containing complex;mitochondrion;organelle;organelle inner membrane;organelle membrane;plasma membrane;pore complex;prote…			5	4	63.4	17.1	14.1	33.064	0	18.779	1354600000	21	16	16	16	16	4	4	4	4	4	4	4	4	18	0.194628	-0.245091	-0.372421	-1.52246	0.343765	1.14967	-0.740767	-0.397929	-0.00592406
Color2 [A=255, R=169, G=169, B=169]	1	4		P12236	P12236	ADP/ATP translocase 3;ADP/ATP translocase 3, N-terminally processed	SLC25A6	282	By MS/MS	By MS/MS	By MS/MS	By MS/MS	adenine nucleotide transport;ADP transport;apoptotic process;ATP transport;biological regulation;carbohydrate derivative transport;cell death;cellular component organization;cellular component organization or biogenesis;cellular process;establishment of localization;localization;membrane organization;mitochondrial ADP transmembrane transport;mitochondrial ATP transmembrane transport;mitochondrial…	active transmembrane transporter activity;adenine nucleotide transmembrane transporter activity;ADP transmembrane transporter activity;antiporter activity;ATP transmembrane transporter activity;ATP:ADP antiporter activity;carbohydrate derivative transmembrane transporter activity;nucleobase-containing compound transmembrane transporter activity;nucleotide transmembrane transporter activity;organi…	cellular anatomical entity;inner mitochondrial membrane protein complex;intracellular membrane-bounded organelle;intracellular organelle;membrane;membrane protein complex;membrane-bounded organelle;mitochondrial inner membrane;mitochondrial membrane;mitochondrial protein-containing complex;mitochondrion;nucleus;organelle;organelle inner membrane;organelle membrane;protein-containing complex;TIM23…			20	5	62.4	62.4	15.4	32.866	0	217.86	1.3382E+11	175	16	20	18	17	16	20	18	17	2	5	4	3	20	0.447476	0.251161	0.384648	-1.67088	0.0962114	1.42318	-0.378648	-0.12749	0.0763832
Color2 [A=255, R=169, G=169, B=169]	1	4		P12814;P35609	P12814	Alpha-actinin-1	ACTN1	284	By MS/MS	By MS/MS	By MS/MS	By matching	actin cytoskeleton organization;actin filament bundle assembly;actin filament bundle organization;actin filament network formation;actin filament organization;actin filament uncapping;actin filament-based process;actomyosin structure organization;anatomical structure development;anatomical structure formation involved in morphogenesis;anatomical structure morphogenesis;angiotensin-activated signa…	actin binding;actin filament binding;anion binding;binding;calcium ion binding;cation binding;cell adhesion molecule binding;cytoskeletal protein binding;double-stranded RNA binding;FATZ binding;identical protein binding;integrin binding;ion binding;LIM domain binding;lipid binding;metal ion binding;nuclear receptor coactivator activity;nucleic acid binding;organic cyclic compound binding;phospha…	actin cytoskeleton;actin filament;actin filament bundle;actin-based cell projection;actomyosin;anchoring junction;brush border;cell junction;cell projection;cell-cell junction;cell-substrate junction;cellular anatomical entity;cluster of actin-based cell projections;contractile actin filament bundle;cortical actin cytoskeleton;cortical cytoskeleton;cytoplasm;cytoplasmic vesicle lumen;cytoskeleton…			3	3	6.8	4.4	4.4	103.06	0	10.187	17448000	5	4	3	3	2	3	1	1	0	3	1	1	0	5	0.457824	0.196194	0.408686	0.11395	-0.493964	0.274088	-0.603703	-0.11395	0.425654
Color2 [A=255, R=169, G=169, B=169]	1	4		P13861;P31323	P13861;P31323	cAMP-dependent protein kinase type II-alpha regulatory subunit;cAMP-dependent protein kinase type II-beta regulatory subunit	PRKAR2A;PRKAR2B	288	By MS/MS	By matching	By MS/MS	By matching	behavior;biological regulation;carboxylic acid metabolic process;cellular lipid metabolic process;cellular metabolic process;cellular process;cognition;fatty acid metabolic process;intracellular signal transduction;learning;learning or memory;lipid metabolic process;metabolic process;modulation of chemical synaptic transmission;monocarboxylic acid metabolic process;multicellular organismal proces…	adenyl nucleotide binding;adenyl ribonucleotide binding;anion binding;binding;cAMP binding;cAMP-dependent protein kinase inhibitor activity;cAMP-dependent protein kinase regulator activity;carbohydrate derivative binding;cyclic nucleotide binding;enzyme binding;enzyme inhibitor activity;enzyme regulator activity;heterocyclic compound binding;ion binding;kinase binding;kinase inhibitor activity;ki…	anchoring junction;cAMP-dependent protein kinase complex;catalytic complex;cell body;cell junction;cell projection;cell-substrate junction;cellular anatomical entity;centrosome;ciliary base;cytoplasm;cytosol;dendritic shaft;dendritic spine;extracellular exosome;extracellular membrane-bounded organelle;extracellular organelle;extracellular vesicle;focal adhesion;glutamatergic synapse;intracellular…			2	2	6.4	6.4	6.4	45.518	0	4.8213	16400000	2	1	2	1	1	1	2	1	1	1	2	1	1	2	0.604313	0.33321	0.722075	-0.0677557	-0.0443605	-1.16114	-0.697352	0.0677557	0.0443605
Color2 [A=255, R=169, G=169, B=169]	1	4		P14373;Q9HCM9	P14373	Zinc finger protein RFP	TRIM27	289	By MS/MS	By MS/MS	By MS/MS	By MS/MS	actin filament organization;actin nucleation;apoptotic process;Arp2/3 complex-mediated actin nucleation;biological process involved in interspecies interaction between organisms;biological regulation;cell cycle checkpoint signaling;cell cycle process;cell death;cellular component organization;cellular component organization or biogenesis;cellular localization;cellular process;cellular response to…	acyltransferase activity;aminoacyltransferase activity;binding;catalytic activity;catalytic activity, acting on a protein;cation binding;DNA binding;identical protein binding;ion binding;metal ion binding;nucleic acid binding;organic cyclic compound binding;protein binding;SUMO transferase activity;transcription coactivator activity;transcription coregulator activity;transcription regulator activ…	cellular anatomical entity;cytoplasm;cytoplasmic vesicle;cytosol;early endosome;endosome;fibrillar center;intracellular membrane-bounded organelle;intracellular non-membrane-bounded organelle;intracellular organelle;intracellular vesicle;membrane;membrane-bounded organelle;mitochondrion;non-membrane-bounded organelle;nuclear body;nuclear membrane;nucleolus;nucleoplasm;nucleus;organelle;organelle …			9	9	20.3	20.3	20.3	58.489	0	23.67	445380000	18	9	6	5	5	9	6	5	5	9	6	5	5	9	0.0048519	-1.0568	-3.06019	0.973898	0.17566	0.657548	-0.25196	-1.15189	-0.17566
Color2 [A=255, R=169, G=169, B=169]	1	4		P14618;P30613	P14618	Pyruvate kinase PKM	PKM	290	By MS/MS	By MS/MS	By MS/MS	By MS/MS	ADP catabolic process;ADP metabolic process;aromatic compound catabolic process;ATP metabolic process;biological regulation;biosynthetic process;canonical glycolysis;carbohydrate catabolic process;carbohydrate derivative catabolic process;carbohydrate derivative metabolic process;carbohydrate metabolic process;carboxylic acid biosynthetic process;carboxylic acid metabolic process;catabolic proces…	adenyl nucleotide binding;adenyl ribonucleotide binding;alkali metal ion binding;anion binding;ATP binding;binding;cadherin binding;carbohydrate binding;carbohydrate derivative binding;catalytic activity;catalytic activity, acting on a protein;cation binding;cell adhesion molecule binding;heterocyclic compound binding;histone H3 kinase activity;histone H3T11 kinase activity;histone kinase activit…	catalytic complex;cell projection;cellular anatomical entity;cilium;collagen-containing extracellular matrix;cytoplasm;cytoplasmic vesicle lumen;cytosol;endoplasmic reticulum;external encapsulating structure;extracellular exosome;extracellular matrix;extracellular membrane-bounded organelle;extracellular organelle;extracellular region;extracellular vesicle;ficolin-1-rich granule lumen;intracellul…			20	20	48.2	48.2	48.2	57.936	0	103.46	1139700000	44	18	14	16	15	18	14	16	15	18	14	16	15	20	0.663641	0.368747	0.838458	0.262279	0.190906	-1.1633	-0.932652	-0.262279	-0.190906
Color2 [A=255, R=169, G=169, B=169]	1	4		P14625;Q58FF3	P14625	Endoplasmin	HSP90B1	291	By MS/MS	By MS/MS	By MS/MS	By matching	actin filament bundle assembly;actin filament bundle organization;actin filament organization;actin rod assembly;biological regulation;catabolic process;cellular component assembly;cellular component organization;cellular component organization or biogenesis;cellular localization;cellular macromolecule localization;cellular process;cellular response to ATP;cellular response to chemical stimulus;c…	adenyl nucleotide binding;adenyl ribonucleotide binding;anion binding;ATP binding;ATP hydrolysis activity;ATP-dependent activity;ATP-dependent protein folding chaperone;binding;calcium ion binding;carbohydrate derivative binding;catalytic activity;cation binding;enzyme binding;heterocyclic compound binding;hydrolase activity;hydrolase activity, acting on acid anhydrides;hydrolase activity, acting…	anchoring junction;cell junction;cell-substrate junction;cellular anatomical entity;collagen-containing extracellular matrix;cytoplasmic vesicle;cytosol;endocytic vesicle lumen;endoplasmic reticulum;endoplasmic reticulum chaperone complex;endoplasmic reticulum lumen;endoplasmic reticulum membrane;endoplasmic reticulum protein-containing complex;external encapsulating structure;extracellular exoso…			5	5	7.8	6.4	6.4	92.468	0	12.803	31457000	6	4	3	5	2	3	2	4	1	3	2	4	1	6	0.0143195	-0.880005	-2.2564	0.261132	0.480827	-0.327077	-0.499679	-0.261132	-0.480827
Color2 [A=255, R=169, G=169, B=169]	1	4		P14866	P14866	Heterogeneous nuclear ribonucleoprotein L	HNRNPL	292	By MS/MS		By matching	By MS/MS	biological regulation;cellular aromatic compound metabolic process;cellular metabolic process;cellular nitrogen compound metabolic process;cellular process;heterocycle metabolic process;macromolecule metabolic process;metabolic process;mRNA metabolic process;mRNA processing;negative regulation of biological process;negative regulation of biosynthetic process;negative regulation of cellular biosyn…	binding;DNA binding;double-stranded DNA binding;mRNA binding;nucleic acid binding;organic cyclic compound binding;pre-mRNA binding;pre-mRNA intronic binding;RNA binding;sequence-specific DNA binding;sequence-specific double-stranded DNA binding;transcription cis-regulatory region binding;transcription regulatory region nucleic acid binding	cellular anatomical entity;chromatin;cytoplasm;extracellular exosome;extracellular membrane-bounded organelle;extracellular organelle;extracellular vesicle;intracellular membrane-bounded organelle;intracellular non-membrane-bounded organelle;intracellular organelle;membrane;membrane-bounded organelle;non-membrane-bounded organelle;nucleoplasm;nucleus;organelle;protein-containing complex;protein-D…			3	3	6.1	6.1	6.1	64.132	0	4.9961	10319000	4	2	0	1	1	2	0	1	1	2	0	1	1	3	0.642061	0.262374	0.796663	-0.218899	-0.119315	0.185148	-1.14205	0.218899	0.119315
Color2 [A=255, R=169, G=169, B=169]	1	4		P14868	P14868	Aspartate--tRNA ligase, cytoplasmic	DARS	293	By MS/MS	By MS/MS	By MS/MS	By MS/MS	amide biosynthetic process;amide metabolic process;amino acid activation;amino acid metabolic process;aspartyl-tRNA aminoacylation;biosynthetic process;carboxylic acid metabolic process;cellular aromatic compound metabolic process;cellular biosynthetic process;cellular component assembly;cellular component organization;cellular component organization or biogenesis;cellular metabolic process;cellu…	adenyl nucleotide binding;adenyl ribonucleotide binding;aminoacylase activity;aminoacyl-tRNA ligase activity;anion binding;aspartate-tRNA ligase activity;ATP binding;binding;carbohydrate derivative binding;catalytic activity;catalytic activity, acting on a nucleic acid;catalytic activity, acting on a tRNA;catalytic activity, acting on RNA;heterocyclic compound binding;hydrolase activity;hydrolase…	aminoacyl-tRNA synthetase multienzyme complex;catalytic complex;cell junction;cellular anatomical entity;cytoplasm;cytosol;extracellular exosome;extracellular membrane-bounded organelle;extracellular organelle;extracellular vesicle;intracellular protein-containing complex;membrane;membrane-bounded organelle;organelle;protein-containing complex;synapse;vesicle			11	11	22.6	22.6	22.6	57.136	0	13.003	149680000	16	8	8	9	7	8	8	9	7	8	8	9	7	11	0.859899	0.538327	1.19786	-0.187761	0.326433	0.784772	-1.02946	0.187761	1.15035
Color2 [A=255, R=169, G=169, B=169]	1	4		P14923;P35222	P14923	Junction plakoglobin	JUP	294	By MS/MS	By MS/MS	By MS/MS	By MS/MS	acinar cell differentiation;adherens junction assembly;adherens junction organization;anatomical structure development;anatomical structure formation involved in morphogenesis;anatomical structure homeostasis;anatomical structure maturation;anatomical structure morphogenesis;animal organ development;animal organ formation;animal organ morphogenesis;anterior/posterior axis specification;anterograd…	alpha-catenin binding;binding;cadherin binding;cell adhesion mediator activity;cell adhesion molecule binding;cell adhesive protein binding involved in bundle of His cell-Purkinje myocyte communication;cell-cell adhesion mediator activity;chromatin binding;cytoskeletal anchor activity;cytoskeletal protein-membrane anchor activity;disordered domain specific binding;DNA-binding transcription factor…	adherens junction;anchoring junction;apical part of cell;apicolateral plasma membrane;basolateral plasma membrane;beta-catenin destruction complex;beta-catenin-ICAT complex;beta-catenin-TCF complex;beta-catenin-TCF7L2 complex;bicellular tight junction;catalytic complex;catenin complex;catenin-TCF7L2 complex;cell cortex;cell cortex region;cell junction;cell periphery;cell projection;cell projectio…			6	6	9.8	9.8	9.8	81.744	0	16.593	106660000	14	5	5	5	5	5	5	5	5	5	5	5	5	6	0.70083	0.6031	0.909206	0.54733	-1.51146	-0.348804	-1.09272	-0.54733	0.156404
Color2 [A=255, R=169, G=169, B=169]	1	4		P15880	P15880	40S ribosomal protein S2	RPS2	297	By MS/MS	By MS/MS	By MS/MS	By MS/MS	amide biosynthetic process;amide metabolic process;biological regulation;biosynthetic process;cellular biosynthetic process;cellular metabolic process;cellular nitrogen compound biosynthetic process;cellular nitrogen compound metabolic process;cellular process;cytoplasmic translation;macromolecule biosynthetic process;macromolecule metabolic process;metabolic process;nitrogen compound metabolic p…	binding;cadherin binding;cell adhesion molecule binding;enzyme binding;fibroblast growth factor binding;growth factor binding;mRNA binding;nucleic acid binding;organic cyclic compound binding;protein binding;RNA binding;structural constituent of ribosome;structural molecule activity	anchoring junction;cell junction;cell-substrate junction;cellular anatomical entity;cytoplasm;cytosol;cytosolic ribosome;cytosolic small ribosomal subunit;extracellular exosome;extracellular membrane-bounded organelle;extracellular organelle;extracellular vesicle;focal adhesion;intracellular membrane-bounded organelle;intracellular non-membrane-bounded organelle;intracellular organelle;membrane;m…			16	16	56.7	56.7	56.7	31.324	0	49.535	6217700000	53	14	13	15	14	14	13	15	14	14	13	15	14	16	0.801139	0.595757	1.09343	-0.424128	0.133212	-0.31224	-0.337463	0.424128	1.63832
Color2 [A=255, R=169, G=169, B=169]	1	4		P15924	P15924	Desmoplakin	DSP	298	By MS/MS	By MS/MS	By MS/MS	By MS/MS	adherens junction organization;anatomical structure development;anatomical structure morphogenesis;animal organ development;biological regulation;bundle of His cell-Purkinje myocyte adhesion involved in cell communication;cardiac conduction;cardiac muscle cell-cardiac muscle cell adhesion;cardiac muscle tissue morphogenesis;cell adhesion;cell differentiation;cell junction organization;cell-cell a…	binding;cell adhesion mediator activity;cell adhesion molecule binding;cell adhesive protein binding involved in bundle of His cell-Purkinje myocyte communication;cell-cell adhesion mediator activity;enzyme binding;kinase binding;nucleic acid binding;organic cyclic compound binding;protein binding;protein binding involved in heterotypic cell-cell adhesion;protein kinase binding;protein kinase C b…	adherens junction;anchoring junction;basolateral plasma membrane;bounding membrane of organelle;cell junction;cell-cell contact zone;cell-cell junction;cellular anatomical entity;cornified envelope;cytoplasm;cytoplasmic vesicle membrane;desmosome;extracellular exosome;extracellular membrane-bounded organelle;extracellular organelle;extracellular vesicle;fascia adherens;ficolin-1-rich granule memb…			109	109	39.7	39.7	39.7	331.77	0	323.31	9170700000	285	95	97	91	99	95	97	91	99	95	97	91	99	109	0.395091	0.171475	0.257679	1.38579	0.325968	-0.296161	-1.29157	0.45757	-0.325968
Color2 [A=255, R=169, G=169, B=169]	1	4		P16260	P16260	Graves disease carrier protein	SLC25A16	299	By MS/MS	By MS/MS	By MS/MS	By MS/MS	adenine nucleotide transport;adenosine 3',5'-bisphosphate transmembrane transport;aromatic compound biosynthetic process;biosynthetic process;carbohydrate derivative biosynthetic process;carbohydrate derivative metabolic process;carbohydrate derivative transport;cellular aromatic compound metabolic process;cellular biosynthetic process;cellular metabolic process;cellular nitrogen compound biosynt…	active transmembrane transporter activity;adenine nucleotide transmembrane transporter activity;adenosine 3',5'-bisphosphate transmembrane transporter activity;antiporter activity;carbohydrate derivative transmembrane transporter activity;coenzyme A transmembrane transporter activity;nucleobase-containing compound transmembrane transporter activity;nucleotide transmembrane transporter activity;or…	cellular anatomical entity;intracellular membrane-bounded organelle;intracellular organelle;membrane;membrane-bounded organelle;mitochondrial inner membrane;mitochondrial membrane;mitochondrion;organelle;organelle inner membrane;organelle membrane			6	6	22	22	22	36.223	0	17.265	147160000	9	3	4	6	3	3	4	6	3	3	4	6	3	6	0.109198	-0.347689	-0.817969	-0.255841	-0.396068	0.203751	-0.639715	0.255841	-0.629524
Color2 [A=255, R=169, G=169, B=169]	1	4		P16615;O14983;Q93084	P16615	Sarcoplasmic/endoplasmic reticulum calcium ATPase 2	ATP2A2	300	By MS/MS	By MS/MS	By MS/MS	By MS/MS	activation of cysteine-type endopeptidase activity involved in apoptotic process;anatomical structure development;apoptotic mitochondrial changes;apoptotic signaling pathway;autophagosome assembly;autophagosome membrane docking;autophagosome organization;biological regulation;calcium ion homeostasis;calcium ion import;calcium ion import into sarcoplasmic reticulum;calcium ion transmembrane transp…	active monoatomic ion transmembrane transporter activity;active transmembrane transporter activity;adenyl nucleotide binding;adenyl ribonucleotide binding;anion binding;ATP binding;ATP hydrolysis activity;ATPase-coupled monoatomic cation transmembrane transporter activity;ATPase-coupled transmembrane transporter activity;ATP-dependent activity;binding;calcium ion binding;calcium ion transmembrane…	ATPase dependent transmembrane transport complex;bounding membrane of organelle;calcium channel complex;calcium ion-transporting ATPase complex;cation channel complex;cation-transporting ATPase complex;cell junction;cellular anatomical entity;endoplasmic reticulum;endoplasmic reticulum membrane;endoplasmic reticulum-Golgi intermediate compartment;H zone;I band;intracellular membrane-bounded organ…			30	30	33.8	33.8	33.8	114.76	0	105.07	1733700000	74	21	24	29	26	21	24	29	26	21	24	29	26	30	0.316935	0.0281524	0.046997	-1.05042	0.710907	1.02934	1.3513	1.25681	-0.00892543
Color2 [A=255, R=169, G=169, B=169]	1	4		P17066;P48741	P17066;P48741	Heat shock 70 kDa protein 6;Putative heat shock 70 kDa protein 7	HSPA6;HSPA7	302	By MS/MS	By MS/MS	By MS/MS	By MS/MS	cellular process;cellular response to heat;cellular response to stimulus;cellular response to stress;chaperone cofactor-dependent protein refolding;chaperone-mediated protein folding;'de novo' post-translational protein folding;'de novo' protein folding;protein folding;protein refolding;response to abiotic stimulus;response to chemical;response to heat;response to organic substance;response to st…	adenyl nucleotide binding;adenyl ribonucleotide binding;anion binding;ATP binding;ATP hydrolysis activity;ATP-dependent activity;ATP-dependent protein folding chaperone;binding;carbohydrate derivative binding;catalytic activity;enzyme binding;heat shock protein binding;heterocyclic compound binding;hydrolase activity;hydrolase activity, acting on acid anhydrides;hydrolase activity, acting on acid…	blood microparticle;cellular anatomical entity;centriole;cytoplasm;cytoplasmic vesicle lumen;cytosol;extracellular exosome;extracellular membrane-bounded organelle;extracellular organelle;extracellular region;extracellular vesicle;ficolin-1-rich granule lumen;intracellular membrane-bounded organelle;intracellular non-membrane-bounded organelle;intracellular organelle;intracellular organelle lumen…			1	1	16.8	1.7	1.7	71.027	0	25.767	1054000000	8	10	10	10	10	1	1	1	1	1	1	1	1	10	0.016362	-0.860363	-2.16126	0.786986	1.53987	1.26187	0.840892	0.887737	-0.209897
Color2 [A=255, R=169, G=169, B=169]	1	4		P17152	P17152	Transmembrane protein 11, mitochondrial	TMEM11	303	By MS/MS	By MS/MS	By MS/MS	By MS/MS	cellular component organization;cellular component organization or biogenesis;cellular process;inner mitochondrial membrane organization;membrane organization;mitochondrial membrane organization;mitochondrion organization;organelle organization		cellular anatomical entity;intracellular membrane-bounded organelle;intracellular organelle;membrane;membrane-bounded organelle;mitochondrial inner membrane;mitochondrial membrane;mitochondrion;organelle;organelle inner membrane;organelle membrane;plasma membrane			3	3	13	13	13	21.541	0	4.1865	53972000	6	2	2	3	2	2	2	3	2	2	2	3	2	3	0.671343	0.620023	0.853238	-1.25341	0.756368	1.24113	-1.67395	0.427929	0.581393
Color2 [A=255, R=169, G=169, B=169]	1	4		P22694;P17612;P22612	P22694;P17612	cAMP-dependent protein kinase catalytic subunit beta;cAMP-dependent protein kinase catalytic subunit alpha	PRKACB;PRKACA	305	By MS/MS	By matching	By matching	By MS/MS	adenylate cyclase-activating G protein-coupled receptor signaling pathway;adenylate cyclase-modulating G protein-coupled receptor signaling pathway;anatomical structure development;anatomical structure formation involved in morphogenesis;anatomical structure maturation;animal organ development;biological regulation;calcium ion homeostasis;calcium-mediated signaling;calcium-mediated signaling usin…	adenyl nucleotide binding;adenyl ribonucleotide binding;AMP-activated protein kinase activity;anion binding;ATP binding;binding;cAMP-dependent protein kinase activity;carbohydrate derivative binding;catalytic activity;catalytic activity, acting on a protein;cation binding;cyclic nucleotide-dependent protein kinase activity;enzyme binding;heterocyclic compound binding;ion binding;kinase activity;k…	9+2 motile cilium;acrosomal vesicle;calcium channel complex;cAMP-dependent protein kinase complex;catalytic complex;cation channel complex;cell junction;cell projection;cellular anatomical entity;centrosome;ciliary base;cilium;cytoplasm;cytoplasmic vesicle;cytosol;dendritic spine;extracellular exosome;extracellular membrane-bounded organelle;extracellular organelle;extracellular vesicle;glutamate…			5	5	12.3	12.3	12.3	40.622	0	5.796	24378000	5	4	1	2	3	4	1	2	3	4	1	2	3	5	0.00239136	-1.13862	-3.62869	0.956141	0.343897	-0.00781603	0.602259	-0.186765	-0.343897
Color2 [A=255, R=169, G=169, B=169]	1	4		P17812	P17812	CTP synthase 1	CTPS1	306	By MS/MS	By MS/MS	By MS/MS		alpha-amino acid metabolic process;amino acid metabolic process;aromatic compound biosynthetic process;B cell activation;B cell proliferation;biosynthetic process;carbohydrate derivative biosynthetic process;carbohydrate derivative metabolic process;carboxylic acid metabolic process;cell activation;cell population proliferation;cellular aromatic compound metabolic process;cellular biosynthetic pr…	adenyl nucleotide binding;adenyl ribonucleotide binding;anion binding;ATP binding;binding;carbohydrate derivative binding;catalytic activity;CTP synthase activity;heterocyclic compound binding;identical protein binding;ion binding;ligase activity;ligase activity, forming carbon-nitrogen bonds;nucleoside phosphate binding;nucleotide binding;organic cyclic compound binding;protein binding;purine nu…	cellular anatomical entity;cytoophidium;cytoplasm;cytosol;membrane;supramolecular complex;supramolecular fiber;supramolecular polymer			2	2	4.4	4.4	4.4	66.69	0	5.9786	17873000	3	2	1	2	0	2	1	2	0	2	1	2	0	2	0.295008	-0.00872469	-0.0182429	0.174152	-1.44517	-0.616188	-0.577998	-0.174152	0.0953053
Color2 [A=255, R=169, G=169, B=169]	1	4		P17844	P17844	Probable ATP-dependent RNA helicase DDX5	DDX5	307	By MS/MS	By MS/MS	By MS/MS	By MS/MS	alternative mRNA splicing, via spliceosome;androgen receptor signaling pathway;apoptotic signaling pathway;aromatic compound biosynthetic process;aromatic compound catabolic process;biological regulation;biosynthetic process;BMP signaling pathway;catabolic process;cell differentiation;cell surface receptor signaling pathway;cellular aromatic compound metabolic process;cellular biosynthetic proces…	adenyl nucleotide binding;adenyl ribonucleotide binding;anion binding;ATP binding;ATP hydrolysis activity;ATP-dependent activity;ATP-dependent activity, acting on RNA;binding;calcium-dependent protein binding;calmodulin binding;carbohydrate derivative binding;catalytic activity;catalytic activity, acting on a nucleic acid;catalytic activity, acting on RNA;chromatin binding;DNA-binding transcripti…	catalytic complex;catalytic step 2 spliceosome;cellular anatomical entity;cytoplasm;cytosol;extracellular exosome;extracellular membrane-bounded organelle;extracellular organelle;extracellular vesicle;intracellular membrane-bounded organelle;intracellular non-membrane-bounded organelle;intracellular organelle;membrane;membrane-bounded organelle;non-membrane-bounded organelle;nuclear body;nuclear …			36	28	59.3	57.5	45.3	69.147	0	233.2	18423000000	141	35	37	36	32	34	36	35	31	26	28	27	23	37	0.00297747	-1.66345	-3.44809	1.25494	0.283697	0.043957	0.806387	-0.0510417	-1.679
Color2 [A=255, R=169, G=169, B=169]	1	4		P17858;P08237	P17858	ATP-dependent 6-phosphofructokinase, liver type	PFKL	308	By MS/MS	By MS/MS	By MS/MS	By MS/MS	ADP catabolic process;ADP metabolic process;aromatic compound catabolic process;ATP metabolic process;biological regulation;canonical glycolysis;carbohydrate catabolic process;carbohydrate derivative catabolic process;carbohydrate derivative metabolic process;carbohydrate homeostasis;carbohydrate metabolic process;carboxylic acid metabolic process;catabolic process;cellular aromatic compound meta…	6-phosphofructokinase activity;adenyl nucleotide binding;adenyl ribonucleotide binding;AMP binding;anion binding;ATP binding;binding;carbohydrate binding;carbohydrate derivative binding;carbohydrate kinase activity;catalytic activity;cation binding;enzyme binding;fructose binding;fructose-6-phosphate binding;heterocyclic compound binding;identical protein binding;ion binding;kinase activity;kinas…	6-phosphofructokinase complex;apical plasma membrane;catalytic complex;cellular anatomical entity;cytoplasmic vesicle lumen;cytosol;extracellular exosome;extracellular membrane-bounded organelle;extracellular organelle;extracellular region;extracellular vesicle;ficolin-1-rich granule lumen;intracellular membrane-bounded organelle;intracellular organelle;intracellular organelle lumen;membrane;memb…			11	9	16.8	16.8	13.2	85.018	0	55.957	249590000	30	9	10	11	9	9	10	11	9	7	9	9	8	11	0.310766	0.0206943	0.0289654	0.396995	1.54946	-1.37289	-0.854521	-0.396995	0.203168
Color2 [A=255, R=169, G=169, B=169]	1	4		P17931	P17931	Galectin-3	LGALS3	309	By MS/MS	By matching	By matching	By MS/MS	biological process involved in interspecies interaction between organisms;biological regulation;cell chemotaxis;cell differentiation;cell migration;cell motility;cellular aromatic compound metabolic process;cellular developmental process;cellular metabolic process;cellular nitrogen compound metabolic process;cellular process;chemotaxis;defense response;defense response to other organism;developme…	binding;carbohydrate binding;chemoattractant activity;enzyme binding;enzyme inhibitor activity;enzyme regulator activity;extracellular matrix binding;IgE binding;immunoglobulin binding;laminin binding;molecular adaptor activity;molecular condensate scaffold activity;molecular function activator activity;molecular function inhibitor activity;molecular function regulator activity;nucleic acid bindi…	bounding membrane of organelle;cell surface;cellular anatomical entity;collagen-containing extracellular matrix;cytoplasm;cytoplasmic vesicle membrane;cytosol;external encapsulating structure;extracellular exosome;extracellular matrix;extracellular membrane-bounded organelle;extracellular organelle;extracellular region;extracellular space;extracellular vesicle;ficolin-1-rich granule membrane;immu…			2	2	8.8	8.8	8.8	26.152	0	3.7749	44184000	3	2	1	2	2	2	1	2	2	2	1	2	2	2	0.568054	0.286073	0.648412	0.268304	0.408542	-1.26082	-0.39069	-0.268304	-0.408542
Color2 [A=255, R=169, G=169, B=169]	1	4		P17987	P17987	T-complex protein 1 subunit alpha	TCP1	310	By MS/MS	By MS/MS	By MS/MS	By MS/MS	binding of sperm to zona pellucida;biological regulation;cell recognition;cell-cell recognition;cellular component assembly;cellular component organization;cellular component organization or biogenesis;cellular process;chaperone-mediated protein folding;localization;macromolecule localization;positive regulation of biological process;positive regulation of biosynthetic process;positive regulation…	adenyl nucleotide binding;adenyl ribonucleotide binding;anion binding;ATP binding;ATP hydrolysis activity;ATP-dependent activity;ATP-dependent protein folding chaperone;binding;carbohydrate derivative binding;catalytic activity;enzyme binding;heterocyclic compound binding;hydrolase activity;hydrolase activity, acting on acid anhydrides;hydrolase activity, acting on acid anhydrides, in phosphorus-…	acrosomal vesicle;cell body;cellular anatomical entity;centrosome;chaperonin-containing T-complex;chromatin;cytoplasmic vesicle;cytosol;extracellular exosome;extracellular membrane-bounded organelle;extracellular organelle;extracellular vesicle;Golgi apparatus;heterochromatin;intracellular membrane-bounded organelle;intracellular organelle;intracellular protein-containing complex;intracellular ve…			6	6	12.4	12.4	12.4	60.343	0	8.5079	137030000	13	4	5	6	5	4	5	6	5	4	5	6	5	6	0.238049	-0.121358	-0.205552	-0.0679455	1.54804	-1.0831	-0.721405	0.0679455	-0.214724
Color2 [A=255, R=169, G=169, B=169]	1	4		P18031	P18031	Tyrosine-protein phosphatase non-receptor type 1	PTPN1	311	By MS/MS	By MS/MS	By MS/MS	By matching	actin cytoskeleton organization;actin filament-based process;biological regulation;cell surface receptor signaling pathway;cellular component organization;cellular component organization or biogenesis;cellular metabolic process;cellular process;cellular response to chemical stimulus;cellular response to organic substance;cellular response to stimulus;cellular response to stress;cellular response …	binding;cadherin binding;catalytic activity;catalytic activity, acting on a protein;cation binding;cell adhesion molecule binding;enzyme binding;ephrin receptor binding;hydrolase activity;hydrolase activity, acting on ester bonds;insulin receptor binding;ion binding;kinase binding;metal ion binding;non-membrane spanning protein tyrosine phosphatase activity;nucleic acid binding;organic cyclic com…	cellular anatomical entity;cytoplasm;cytoplasmic side of endoplasmic reticulum membrane;cytoplasmic side of membrane;cytoplasmic vesicle;cytosol;early endosome;endoplasmic reticulum;endosome;endosome lumen;intracellular membrane-bounded organelle;intracellular organelle;intracellular organelle lumen;intracellular vesicle;membrane-bounded organelle;membrane-enclosed lumen;mitochondrial crista;mito…			6	6	16.1	16.1	16.1	49.966	0	11.506	59273000	8	6	4	5	2	6	4	5	2	6	4	5	2	6	0.752632	0.468907	1.00542	0.164005	-0.920644	0.506675	-0.777571	-0.164005	0.54196
Color2 [A=255, R=169, G=169, B=169]	1	4		P18074	P18074	TFIIH basal transcription factor complex helicase XPD subunit	ERCC2	312	By MS/MS	By MS/MS	By MS/MS	By MS/MS	anatomical structure development;anatomical structure formation involved in morphogenesis;anatomical structure maturation;animal organ development;apoptotic process;apoptotic signaling pathway;aromatic compound biosynthetic process;biological regulation;biomineral tissue development;biosynthetic process;bone mineralization;cell cycle process;cell death;cell differentiation;cell division;cell matu…	4 iron, 4 sulfur cluster binding;5'-3' DNA helicase activity;adenyl nucleotide binding;adenyl ribonucleotide binding;anion binding;ATP binding;ATP hydrolysis activity;ATP-dependent activity;ATP-dependent activity, acting on DNA;binding;carbohydrate derivative binding;catalytic activity;catalytic activity, acting on a nucleic acid;catalytic activity, acting on DNA;cation binding;damaged DNA bindin…	CAK-ERCC2 complex;carboxy-terminal domain protein kinase complex;catalytic complex;cellular anatomical entity;cytoplasm;cytosol;intracellular membrane-bounded organelle;intracellular non-membrane-bounded organelle;intracellular organelle;membrane-bounded organelle;MMXD complex;non-membrane-bounded organelle;nuclear protein-containing complex;nucleoplasm;nucleus;organelle;protein kinase complex;pr…			10	10	17.1	17.1	17.1	86.908	0	27.192	323880000	31	8	8	9	9	8	8	9	9	8	8	9	9	10	0.004106	-1.51989	-3.1907	1.07566	1.15772	1.02779	0.0406079	-1.2989	0.285778
Color2 [A=255, R=169, G=169, B=169]	1	4		P18077	P18077	60S ribosomal protein L35a	RPL35A	313	By MS/MS	By MS/MS	By MS/MS	By MS/MS	amide biosynthetic process;amide metabolic process;biosynthetic process;cellular aromatic compound metabolic process;cellular biosynthetic process;cellular component biogenesis;cellular component organization or biogenesis;cellular metabolic process;cellular nitrogen compound biosynthetic process;cellular nitrogen compound metabolic process;cellular process;cytoplasmic translation;heterocycle met…	binding;nucleic acid binding;organic cyclic compound binding;RNA binding;structural constituent of ribosome;structural molecule activity;tRNA binding	cell junction;cellular anatomical entity;cytoplasm;cytosol;cytosolic large ribosomal subunit;cytosolic ribosome;extracellular exosome;extracellular membrane-bounded organelle;extracellular organelle;extracellular vesicle;intracellular non-membrane-bounded organelle;intracellular organelle;large ribosomal subunit;membrane;membrane-bounded organelle;non-membrane-bounded organelle;organelle;protein-…			4	4	27.3	27.3	27.3	12.538	0	5.2788	166110000	8	3	3	3	4	3	3	3	4	3	3	3	4	4	0.705635	0.447798	0.91824	0.432637	0.0361922	-0.678949	0.324484	-0.432637	-0.0361922
Color2 [A=255, R=169, G=169, B=169]	1	4		P18085	P18085	ADP-ribosylation factor 4	ARF4	314	By MS/MS	By MS/MS	By MS/MS	By MS/MS	activation of phospholipase D activity;anatomical structure development;apical protein localization;behavior;biological regulation;cell migration;cell motility;cell projection assembly;cell projection organization;cellular component assembly;cellular component organization;cellular component organization or biogenesis;cellular localization;cellular macromolecule localization;cellular process;cili…	anion binding;binding;carbohydrate derivative binding;catalytic activity;catalytic activity, acting on a protein;enzyme regulator activity;epidermal growth factor receptor binding;glycosyltransferase activity;growth factor receptor binding;GTP binding;GTPase activity;GTPase regulator activity;guanyl nucleotide binding;guanyl ribonucleotide binding;guanyl-nucleotide exchange factor activity;hetero…	bounding membrane of organelle;cell junction;cell projection;cell projection membrane;cellular anatomical entity;cytosol;dendritic spine;extracellular exosome;extracellular membrane-bounded organelle;extracellular organelle;extracellular vesicle;glutamatergic synapse;Golgi membrane;leading edge membrane;membrane;membrane-bounded organelle;neuron projection;neuron spine;organelle;organelle membran…			10	6	64.4	64.4	35.6	20.511	0	65.086	1290600000	29	7	10	10	9	7	10	10	9	5	6	6	5	10	0.59228	0.420075	0.697864	0.230833	1.62958	0.0743495	-0.691964	1.3203	0.327684
Color2 [A=255, R=169, G=169, B=169]	1	4		P18583	P18583	Protein SON	SON	316	By MS/MS	By MS/MS	By MS/MS	By MS/MS	biological regulation;cell cycle process;cellular aromatic compound metabolic process;cellular component organization;cellular component organization or biogenesis;cellular metabolic process;cellular nitrogen compound metabolic process;cellular process;cytokinesis;cytoskeleton organization;cytoskeleton-dependent cytokinesis;heterocycle metabolic process;macromolecule metabolic process;metabolic p…	binding;DNA binding;nucleic acid binding;organic cyclic compound binding;RNA binding	cellular anatomical entity;nuclear body;nuclear speck			7	7	3.8	3.8	3.8	263.83	0	15.039	106870000	12	4	5	4	5	4	5	4	5	4	5	4	5	7	0.261522	-0.0641755	-0.124795	0.309247	-0.911044	-0.848298	-0.216983	-0.854424	-0.627647
Color2 [A=255, R=169, G=169, B=169]	1	4		P18621	P18621	60S ribosomal protein L17	RPL17	317	By MS/MS	By MS/MS	By MS/MS	By MS/MS	amide biosynthetic process;amide metabolic process;biosynthetic process;cellular biosynthetic process;cellular metabolic process;cellular nitrogen compound biosynthetic process;cellular nitrogen compound metabolic process;cellular process;cytoplasmic translation;macromolecule biosynthetic process;macromolecule metabolic process;metabolic process;nitrogen compound metabolic process;organic substan…	binding;nucleic acid binding;organic cyclic compound binding;RNA binding;structural constituent of ribosome;structural molecule activity	cellular anatomical entity;cytoplasm;cytosol;cytosolic large ribosomal subunit;cytosolic ribosome;intracellular membrane-bounded organelle;intracellular non-membrane-bounded organelle;intracellular organelle;large ribosomal subunit;membrane-bounded organelle;non-membrane-bounded organelle;nucleus;organelle;protein-containing complex;ribonucleoprotein complex;ribosomal subunit;ribosome			6	6	35.3	35.3	35.3	21.397	0	19.672	1405000000	17	6	4	6	4	6	4	6	4	6	4	6	4	6	1.08059	0.734987	1.57587	0.82583	-1.25993	-0.472409	-0.587861	-0.131321	0.516635
Color2 [A=255, R=169, G=169, B=169]	1	4		P18754	P18754	Regulator of chromosome condensation	RCC1	319	By MS/MS	By MS/MS		By MS/MS	biological regulation;cell cycle G1/S phase transition;cell cycle phase transition;cell cycle process;cell division;cellular component assembly;cellular component organization;cellular component organization or biogenesis;cellular process;chromosome segregation;cytoskeleton organization;G1/S transition of mitotic cell cycle;membrane assembly;membrane organization;microtubule cytoskeleton organiza…	anion binding;binding;chromatin binding;chromatin DNA binding;DNA binding;enzyme binding;enzyme regulator activity;GTPase binding;GTPase regulator activity;guanyl-nucleotide exchange factor activity;histone binding;ion binding;molecular function regulator activity;nucleic acid binding;nucleoside-triphosphatase regulator activity;nucleosomal DNA binding;nucleosome binding;organic cyclic compound b…	cellular anatomical entity;chromatin;chromosome;condensed chromosome;condensed nuclear chromosome;cytoplasm;intracellular membrane-bounded organelle;intracellular non-membrane-bounded organelle;intracellular organelle;membrane-bounded organelle;non-membrane-bounded organelle;nuclear chromosome;nucleoplasm;nucleus;organelle;protein-containing complex;protein-DNA complex			2	2	6.4	6.4	6.4	44.969	0	10.478	21384000	3	2	1	0	2	2	1	0	2	2	1	0	2	2	1.19256	0.664162	1.76294	-0.503932	-0.602634	-0.215161	-0.559626	-0.48025	1.05763
Color2 [A=255, R=169, G=169, B=169]	1	4		P20336	P20336	Ras-related protein Rab-3A	RAB3A	320	By MS/MS	By MS/MS	By MS/MS	By MS/MS	acrosomal vesicle exocytosis;amide transport;anatomical structure development;anatomical structure morphogenesis;animal organ development;anterograde trans-synaptic signaling;axonogenesis;biological regulation;calcium-ion regulated exocytosis;cell communication;cell junction maintenance;cell junction organization;cell projection morphogenesis;cell projection organization;cell-cell signaling;cellu…	anion binding;binding;carbohydrate derivative binding;catalytic activity;cytoskeletal protein binding;GTP binding;GTPase activity;GTP-dependent protein binding;guanyl nucleotide binding;guanyl ribonucleotide binding;heterocyclic compound binding;hydrolase activity;hydrolase activity, acting on acid anhydrides;hydrolase activity, acting on acid anhydrides, in phosphorus-containing anhydrides;ion b…	acrosomal vesicle;axon;bounding membrane of organelle;cell projection;cellular anatomical entity;clathrin-coated vesicle membrane;clathrin-sculpted acetylcholine transport vesicle membrane;clathrin-sculpted gamma-aminobutyric acid transport vesicle membrane;clathrin-sculpted glutamate transport vesicle membrane;clathrin-sculpted monoamine transport vesicle membrane;coated vesicle membrane;cytopla…			1	1	14.1	6.8	6.8	24.984	0	8.1896	154710000	4	3	3	3	3	1	1	1	1	1	1	1	1	3	0.0160331	-1.05804	-2.17571	1.09377	-0.418	0.282668	-0.751819	-1.17601	-0.358339
Color2 [A=255, R=169, G=169, B=169]	1	4		P20339	P20339	Ras-related protein Rab-5A	RAB5A	321	By MS/MS	By MS/MS	By MS/MS	By MS/MS	amyloid-beta clearance;amyloid-beta clearance by transcytosis;biological process involved in interaction with symbiont;biological process involved in interspecies interaction between organisms;biological process involved in symbiotic interaction;biological regulation;cellular component organization;cellular component organization or biogenesis;cellular localization;cellular macromolecule localiza…	anion binding;binding;carbohydrate derivative binding;catalytic activity;G protein activity;GDP binding;GTP binding;GTPase activity;guanyl nucleotide binding;guanyl ribonucleotide binding;heterocyclic compound binding;hydrolase activity;hydrolase activity, acting on acid anhydrides;hydrolase activity, acting on acid anhydrides, in phosphorus-containing anhydrides;ion binding;molecular function re…	actin cytoskeleton;axon;axon terminus;bounding membrane of organelle;cell body;cell projection;cellular anatomical entity;clathrin-coated endocytic vesicle membrane;clathrin-coated vesicle membrane;coated vesicle membrane;cytoplasm;cytoplasmic side of early endosome membrane;cytoplasmic side of endosome membrane;cytoplasmic side of membrane;cytoplasmic vesicle;cytoplasmic vesicle membrane;cytoske…			5	5	53.5	38.6	38.6	23.658	0	28.375	302950000	11	5	7	8	7	2	4	5	4	2	4	5	4	8	0.938433	0.947574	1.33446	-1.39288	0.418195	0.782269	-1.38285	0.940243	1.48414
Color2 [A=255, R=169, G=169, B=169]	1	4		P20340;Q9NRW1;Q53S08;Q14964	P20340;Q9NRW1	Ras-related protein Rab-6A;Ras-related protein Rab-6B	RAB6A;RAB6B	322	By MS/MS	By MS/MS	By MS/MS	By MS/MS	antigen processing and presentation;autophagy;biological regulation;catabolic process;cell projection organization;cellular catabolic process;cellular component organization;cellular component organization or biogenesis;cellular homeostasis;cellular localization;cellular macromolecule localization;cellular metabolic process;cellular process;chemical homeostasis;cytoskeleton-dependent intracellula…	anion binding;binding;carbohydrate derivative binding;catalytic activity;cytoskeletal protein binding;GTP binding;GTPase activity;guanyl nucleotide binding;guanyl ribonucleotide binding;heterocyclic compound binding;hydrolase activity;hydrolase activity, acting on acid anhydrides;hydrolase activity, acting on acid anhydrides, in phosphorus-containing anhydrides;ion binding;myosin binding;myosin V…	acrosomal membrane;bounding membrane of organelle;cellular anatomical entity;cytoplasmic vesicle;cytoplasmic vesicle membrane;cytosol;endocytic vesicle;endocytic vesicle membrane;endomembrane system;endoplasmic reticulum membrane;endoplasmic reticulum-Golgi intermediate compartment;endosome to plasma membrane transport vesicle;exocytic vesicle;extracellular exosome;extracellular membrane-bounded …			5	5	23.1	23.1	23.1	23.593	0	12.02	1517200000	13	3	4	5	4	3	4	5	4	3	4	5	4	5	0.363389	0.092585	0.175785	-0.813405	0.828448	0.912123	-0.540239	0.616182	-0.270438
Color2 [A=255, R=169, G=169, B=169]	1	4		P20585	P20585	DNA mismatch repair protein Msh3	MSH3	323	By matching	By MS/MS	By MS/MS	By MS/MS	biological regulation;cellular aromatic compound metabolic process;cellular component organization;cellular component organization or biogenesis;cellular metabolic process;cellular nitrogen compound metabolic process;cellular process;cellular response to stimulus;cellular response to stress;chromosome organization;DNA damage response;DNA metabolic process;DNA recombination;DNA repair;heterocycle …	adenyl nucleotide binding;adenyl ribonucleotide binding;anion binding;ATP binding;ATP-dependent activity;ATP-dependent activity, acting on DNA;ATP-dependent DNA damage sensor activity;binding;carbohydrate derivative binding;catalytic activity;catalytic activity, acting on a nucleic acid;catalytic activity, acting on DNA;DNA binding;DNA damage sensor activity;double-stranded DNA binding;enzyme bin…	cellular anatomical entity;intracellular membrane-bounded organelle;intracellular organelle;membrane;membrane-bounded organelle;mismatch repair complex;MutSbeta complex;nuclear protein-containing complex;nucleoplasm;nucleus;organelle;protein-containing complex			2	2	2.1	2.1	2.1	127.41	0.0010858	3.2864	32078000	4	2	1	2	2	2	1	2	2	2	1	2	2	2	0.748745	0.75348	0.998283	0.971786	0.125958	-0.59067	-1.21307	-1.08547	1.57026
Color2 [A=255, R=169, G=169, B=169]	1	4		P20700	P20700	Lamin-B1	LMNB1	324	By MS/MS	By MS/MS	By MS/MS	By MS/MS	biological regulation;cellular component organization;cellular component organization or biogenesis;cellular localization;cellular macromolecule localization;cellular process;chromatin organization;chromatin remodeling;epigenetic regulation of gene expression;establishment of localization;establishment of localization in cell;establishment of organelle localization;heterochromatin formation;heter…	binding;DNA binding;double-stranded DNA binding;enzyme binding;nucleic acid binding;organic cyclic compound binding;phospholipase binding;protein binding;sequence-specific DNA binding;sequence-specific double-stranded DNA binding;structural constituent of cytoskeleton;structural molecule activity	cellular anatomical entity;envelope;intermediate filament;intracellular membrane-bounded organelle;intracellular organelle;lamin filament;membrane;membrane-bounded organelle;nuclear envelope;nuclear inner membrane;nuclear lamina;nuclear matrix;nuclear membrane;nucleoplasm;nucleus;organelle;organelle envelope;organelle inner membrane;organelle membrane;polymeric cytoskeletal fiber;supramolecular c…			5	5	10.9	9.6	9.6	66.408	0	14.722	42434000	10	3	3	3	5	2	2	2	4	2	2	2	4	6	0.181467	-0.179709	-0.428755	0.394832	0.14421	-0.764076	-1.29707	-0.668078	-0.14421
Color2 [A=255, R=169, G=169, B=169]	1	4		P21333	P21333	Filamin-A	FLNA	326	By MS/MS	By MS/MS	By MS/MS	By MS/MS	actin crosslink formation;actin cytoskeleton organization;actin filament organization;actin filament-based process;adenylate cyclase-inhibiting dopamine receptor signaling pathway;adenylate cyclase-inhibiting G protein-coupled receptor signaling pathway;adenylate cyclase-modulating G protein-coupled receptor signaling pathway;anatomical structure development;anatomical structure formation involve…	actin binding;actin filament binding;binding;cadherin binding;cell adhesion molecule binding;channel regulator activity;cytoskeletal protein binding;DNA-binding transcription factor binding;enzyme binding;Fc-gamma receptor I complex binding;G protein-coupled receptor binding;GTPase binding;identical protein binding;immunoglobulin receptor binding;ion channel regulator activity;kinase binding;mole…	actin cytoskeleton;actin filament;actin filament bundle;anchoring junction;apical dendrite;axonal growth cone;brush border;cell junction;cell projection;cell-cell junction;cell-substrate junction;cellular anatomical entity;cluster of actin-based cell projections;cortical cytoskeleton;cytoplasm;cytoskeleton;cytosol;dendrite;dendritic shaft;extracellular exosome;extracellular membrane-bounded organ…			44	41	23.1	23.1	21.8	280.74	0	148.02	622720000	70	35	27	31	16	35	27	31	16	33	25	29	14	44	0.0841721	-0.588484	-1.00797	0.269271	1.70904	-0.340707	-0.683392	-0.269271	0.135233
Color2 [A=255, R=169, G=169, B=169]	1	4		P21796	P21796	Voltage-dependent anion-selective channel protein 1	VDAC1	327	By MS/MS	By MS/MS	By MS/MS	By MS/MS	anterograde trans-synaptic signaling;apoptotic process;behavior;behavioral defense response;behavioral fear response;biological regulation;carboxylic acid metabolic process;cell communication;cell death;cell differentiation;cell-cell signaling;cellular developmental process;cellular metabolic process;cellular process;chemical synaptic transmission;cognition;defense response;developmental process;…	alcohol binding;amide binding;binding;cation binding;ceramide binding;channel activity;cholesterol binding;enzyme binding;gated channel activity;identical protein binding;ion binding;kinase binding;lipid binding;monoatomic anion channel activity;monoatomic anion transmembrane transporter activity;monoatomic ion channel activity;monoatomic ion transmembrane transporter activity;organic cyclic comp…	bounding membrane of organelle;cell junction;cellular anatomical entity;extracellular exosome;extracellular membrane-bounded organelle;extracellular organelle;extracellular vesicle;intracellular membrane-bounded organelle;intracellular non-membrane-bounded organelle;intracellular organelle;membrane;membrane microdomain;membrane protein complex;membrane raft;membrane-bounded organelle;mitochondria…			11	11	53.7	53.7	53.7	30.772	0	44.318	1077000000	30	9	8	10	10	9	8	10	10	9	8	10	10	11	0.508881	0.343524	0.523098	-1.3219	0.44427	1.33462	0.627845	-0.114512	1.4594
Color2 [A=255, R=169, G=169, B=169]	1	4		P22087	P22087	rRNA 2-O-methyltransferase fibrillarin	FBL	329	By MS/MS	By MS/MS	By MS/MS	By MS/MS	box C/D RNA 3'-end processing;box C/D RNA metabolic process;box C/D RNA processing;cell differentiation;cellular aromatic compound metabolic process;cellular component biogenesis;cellular component organization or biogenesis;cellular developmental process;cellular metabolic process;cellular nitrogen compound metabolic process;cellular process;developmental process;heterocycle metabolic process;lo…	ATPase binding;basal RNA polymerase II transcription machinery binding;basal transcription machinery binding;binding;catalytic activity;catalytic activity, acting on a nucleic acid;catalytic activity, acting on a protein;catalytic activity, acting on a rRNA;catalytic activity, acting on RNA;enzyme binding;general transcription initiation factor binding;histone H2A methyltransferase activity;histo…	box C/D RNP complex;Cajal body;cellular anatomical entity;extracellular exosome;extracellular membrane-bounded organelle;extracellular organelle;extracellular vesicle;fibrillar center;granular component;intracellular membrane-bounded organelle;intracellular non-membrane-bounded organelle;intracellular organelle;membrane;membrane-bounded organelle;non-membrane-bounded organelle;nuclear body;nucleo…			9	8	34.9	34.9	31.5	33.784	0	31.754	242500000	21	8	8	7	8	8	8	7	8	7	7	6	7	9	1.11025	0.961749	1.6256	0.25644	-0.366713	0.146744	-1.60642	-0.25644	0.366713
Color2 [A=255, R=169, G=169, B=169]	1	4		P22626	P22626	Heterogeneous nuclear ribonucleoproteins A2/B1	HNRNPA2B1	332	By MS/MS	By MS/MS	By MS/MS	By MS/MS	biological regulation;cellular aromatic compound metabolic process;cellular component organization;cellular component organization or biogenesis;cellular localization;cellular metabolic process;cellular nitrogen compound metabolic process;cellular process;chromosome organization;DNA conformation change;DNA geometric change;establishment of localization;establishment of localization in cell;establ…	binding;DNA binding;G-rich strand telomeric DNA binding;identical protein binding;miRNA binding;molecular adaptor activity;molecular condensate scaffold activity;mRNA 3'-UTR binding;mRNA binding;N6-methyladenosine-containing RNA reader activity;nucleic acid binding;organic cyclic compound binding;pre-mRNA binding;pre-mRNA intronic binding;protein binding;protein-macromolecule adaptor activity;pro…	Cajal body;catalytic complex;catalytic step 2 spliceosome;cellular anatomical entity;chromosomal region;chromosome, telomeric region;cytoplasm;extracellular exosome;extracellular membrane-bounded organelle;extracellular organelle;extracellular vesicle;intracellular membrane-bounded organelle;intracellular organelle;membrane;membrane-bounded organelle;nuclear body;nuclear matrix;nuclear protein-co…			3	3	11.3	11.3	11.3	37.429	0	20.782	53874000	5	2	2	1	3	2	2	1	3	2	2	1	3	3	0.949871	0.756159	1.35413	0.152306	0.0326372	0.506216	-1.66968	0.615449	-0.0326372
Color2 [A=255, R=169, G=169, B=169]	1	4		P22695	P22695	Cytochrome b-c1 complex subunit 2, mitochondrial	UQCRC2	333	By MS/MS	By MS/MS	By MS/MS	By MS/MS	aerobic electron transport chain;aerobic respiration;cellular metabolic process;cellular process;cellular respiration;electron transport chain;energy derivation by oxidation of organic compounds;generation of precursor metabolites and energy;macromolecule metabolic process;metabolic process;mitochondrial electron transport, ubiquinol to cytochrome c;nitrogen compound metabolic process;organic sub…	binding;catalytic activity;catalytic activity, acting on a protein;cation binding;endopeptidase activity;hydrolase activity;ion binding;metal ion binding;metalloendopeptidase activity;metallopeptidase activity;peptidase activity	catalytic complex;cellular anatomical entity;cytochrome complex;inner mitochondrial membrane protein complex;intracellular membrane-bounded organelle;intracellular organelle;membrane;membrane protein complex;membrane-bounded organelle;mitochondrial inner membrane;mitochondrial membrane;mitochondrial protein-containing complex;mitochondrial respiratory chain complex III;mitochondrial respiratory c…			18	18	50.6	50.6	50.6	48.442	0	161.35	6377300000	70	16	16	17	15	16	16	17	15	16	16	17	15	18	0.523238	0.356627	0.554153	-1.7318	0.772598	-0.0556563	-0.0844548	0.0127553	1.0533
Color2 [A=255, R=169, G=169, B=169]	1	4		P23246	P23246	Splicing factor, proline- and glutamine-rich	SFPQ	334	By MS/MS	By MS/MS	By MS/MS	By MS/MS	activation of immune response;activation of innate immune response;alternative mRNA splicing, via spliceosome;biological process involved in interspecies interaction between organisms;biological regulation;cellular aromatic compound metabolic process;cellular component organization;cellular component organization or biogenesis;cellular metabolic process;cellular nitrogen compound metabolic proces…	binding;chromatin binding;DNA binding;double-stranded DNA binding;enzyme binding;histone deacetylase binding;identical protein binding;nucleic acid binding;organic cyclic compound binding;protein binding;protein dimerization activity;protein homodimerization activity;protein-containing complex binding;RNA binding;sequence-specific DNA binding;sequence-specific double-stranded DNA binding;transcri…	cellular anatomical entity;chromatin;cytosol;intracellular membrane-bounded organelle;intracellular organelle;membrane-bounded organelle;nuclear body;nuclear matrix;nuclear protein-containing complex;nuclear speck;nucleoplasm;nucleus;organelle;paraspeckles;protein-containing complex;protein-DNA complex;RNA polymerase II transcription regulator complex;transcription regulator complex			9	9	13.9	12.7	12.7	76.149	0	22.582	557650000	14	6	4	4	8	5	3	3	7	5	3	3	7	10	0.00481884	-1.58682	-3.0655	1.48639	1.05112	0.989817	-0.0371118	-0.444415	-0.939057
Color2 [A=255, R=169, G=169, B=169]	1	4		P23396	P23396	40S ribosomal protein S3	RPS3	336	By MS/MS	By MS/MS	By MS/MS	By MS/MS	amide biosynthetic process;amide metabolic process;apoptotic process;base-excision repair;biological regulation;biosynthetic process;cell cycle process;cell death;cell division;cellular aromatic compound metabolic process;cellular biosynthetic process;cellular component assembly;cellular component organization;cellular component organization or biogenesis;cellular metabolic process;cellular nitro…	binding;carbon-oxygen lyase activity;catalytic activity;catalytic activity, acting on a nucleic acid;catalytic activity, acting on DNA;class I DNA-(apurinic or apyrimidinic site) endonuclease activity;cytoskeletal protein binding;damaged DNA binding;DNA binding;DNA endonuclease activity;DNA nuclease activity;DNA-(apurinic or apyrimidinic site) endonuclease activity;DNA-binding transcription facto…	anchoring junction;cell junction;cell projection membrane;cell-substrate junction;cellular anatomical entity;cytoplasm;cytosol;cytosolic ribosome;cytosolic small ribosomal subunit;endoplasmic reticulum;extracellular exosome;extracellular membrane-bounded organelle;extracellular organelle;extracellular vesicle;focal adhesion;intracellular membrane-bounded organelle;intracellular non-membrane-bound…			17	17	70.8	70.8	70.8	26.688	0	133.09	12669000000	77	17	17	17	16	17	17	17	16	17	17	17	16	17	0.987231	0.938098	1.41803	-1.55392	-0.424139	-0.430255	0.0511812	-0.306458	1.66767
Color2 [A=255, R=169, G=169, B=169]	1	4		P23528;Q9Y281	P23528	Cofilin-1	CFL1	338	By MS/MS	By MS/MS	By MS/MS	By MS/MS	actin cytoskeleton organization;actin filament depolymerization;actin filament fragmentation;actin filament organization;actin filament severing;actin filament-based process;actin polymerization or depolymerization;actomyosin structure organization;anatomical structure development;biological process involved in interaction with symbiont;biological process involved in interspecies interaction betw…	actin binding;actin filament binding;binding;cytoskeletal protein binding;protein binding;protein-containing complex binding	actin cytoskeleton;anchoring junction;cell junction;cell projection;cell projection membrane;cell-substrate junction;cellular anatomical entity;cytoplasm;cytoskeleton;cytosol;extracellular exosome;extracellular membrane-bounded organelle;extracellular organelle;extracellular space;extracellular vesicle;focal adhesion;growth cone;I band;intracellular membrane-bounded organelle;intracellular non-me…			5	5	31.3	31.3	31.3	18.502	0	8.3989	158770000	9	5	2	4	3	5	2	4	3	5	2	4	3	5	1.21334	0.914307	1.7975	0.439983	-0.443108	-1.52395	-0.87782	-0.317238	-0.057512
Color2 [A=255, R=169, G=169, B=169]	1	4		P23771	P23771	Trans-acting T-cell-specific transcription factor GATA-3	GATA3	339	By MS/MS	By MS/MS	By MS/MS	By MS/MS	activation of immune response;alpha-beta T cell activation;alpha-beta T cell activation involved in immune response;alpha-beta T cell differentiation;alpha-beta T cell differentiation involved in immune response;amine biosynthetic process;amine metabolic process;anatomical structure development;anatomical structure formation involved in morphogenesis;anatomical structure maturation;anatomical str…	binding;cation binding;cis-regulatory region sequence-specific DNA binding;cytokine receptor binding;DNA binding;DNA-binding transcription activator activity;DNA-binding transcription activator activity, RNA polymerase II-specific;DNA-binding transcription factor activity;DNA-binding transcription factor activity, RNA polymerase II-specific;DNA-binding transcription factor binding;DNA-binding tra…	cellular anatomical entity;chromatin;intracellular membrane-bounded organelle;intracellular organelle;membrane-bounded organelle;nucleoplasm;nucleus;organelle;protein-containing complex;protein-DNA complex			5	4	15.6	15.6	13.5	47.915	0	29.244	253600000	14	5	4	3	5	5	4	3	5	4	4	3	4	5	0.154609	-0.496261	-0.554848	1.33764	-0.186322	0.0983227	-1.01228	-1.09603	1.71872
Color2 [A=255, R=169, G=169, B=169]	1	4		P24390	P24390	ER lumen protein-retaining receptor 1	KDELR1	340	By MS/MS	By MS/MS	By MS/MS	By MS/MS	apoptotic process;cell activation;cell death;cell differentiation;cellular developmental process;cellular localization;cellular macromolecule localization;cellular process;developmental process;endoplasmic reticulum to Golgi vesicle-mediated transport;establishment of localization;establishment of localization in cell;establishment of protein localization;Golgi vesicle transport;immune system pro…	amide binding;binding;ER retention sequence binding;KDEL sequence binding;peptide binding;signal sequence binding	bounding membrane of organelle;cellular anatomical entity;cis-Golgi network;coated vesicle membrane;COPI-coated vesicle membrane;cytoplasmic vesicle;cytoplasmic vesicle membrane;endoplasmic reticulum;endoplasmic reticulum membrane;endoplasmic reticulum-Golgi intermediate compartment;endoplasmic reticulum-Golgi intermediate compartment membrane;Golgi membrane;Golgi-associated vesicle membrane;intr…			1	1	17.9	9	9	24.542	0	16.954	329780000	6	3	3	2	3	1	1	1	1	1	1	1	1	3	0.0642707	-0.734275	-1.20069	0.467384	1.14654	0.636173	-1.02938	-0.508769	0.649366
Color2 [A=255, R=169, G=169, B=169]	1	4		P24468;P10589	P24468;P10589	COUP transcription factor 2;COUP transcription factor 1	NR2F2;NR2F1	341	By MS/MS	By MS/MS	By MS/MS	By MS/MS	anatomical structure development;anatomical structure morphogenesis;animal organ development;anterior/posterior pattern specification;biological regulation;blood vessel development;blood vessel morphogenesis;cell differentiation;cell differentiation involved in embryonic placenta development;cell fate commitment;cell migration;cell motility;cellular developmental process;cellular process;developm…	anion binding;binding;carboxylic acid binding;cation binding;cis-regulatory region sequence-specific DNA binding;DNA binding;DNA-binding transcription factor activity;DNA-binding transcription factor activity, RNA polymerase II-specific;DNA-binding transcription repressor activity;DNA-binding transcription repressor activity, RNA polymerase II-specific;double-stranded DNA binding;identical protei…	cellular anatomical entity;cytosol;intracellular membrane-bounded organelle;intracellular organelle;membrane-bounded organelle;nucleoplasm;nucleus;organelle			14	12	37.7	37.7	34.1	45.571	0	63.814	2055400000	40	13	14	14	12	13	14	14	12	11	12	12	10	14	0.44237	0.196382	0.37267	-1.28142	-0.24204	0.0465696	-0.243301	-0.106528	0.947619
Color2 [A=255, R=169, G=169, B=169]	1	4		P25205	P25205	DNA replication licensing factor MCM3	MCM3	342	By MS/MS	By MS/MS	By MS/MS	By MS/MS	biological regulation;cell cycle DNA replication initiation;cell cycle process;cellular aromatic compound metabolic process;cellular component organization;cellular component organization or biogenesis;cellular metabolic process;cellular nitrogen compound metabolic process;cellular process;cellular response to stimulus;cellular response to stress;chromosome organization;DNA conformation change;DN…	adenyl nucleotide binding;adenyl ribonucleotide binding;anion binding;ATP binding;ATP hydrolysis activity;ATP-dependent activity;binding;carbohydrate derivative binding;catalytic activity;catalytic activity, acting on a nucleic acid;DNA binding;helicase activity;heterocyclic compound binding;hydrolase activity;hydrolase activity, acting on acid anhydrides;hydrolase activity, acting on acid anhydr…	alpha DNA polymerase:primase complex;catalytic complex;cellular anatomical entity;centrosome;chromosomal region;chromosome, telomeric region;CMG complex;DNA polymerase complex;DNA replication preinitiation complex;DNA-directed RNA polymerase complex;intracellular membrane-bounded organelle;intracellular organelle;intracellular protein-containing complex;MCM complex;membrane;membrane-bounded organ…			6	6	6.8	6.8	6.8	90.98	0	10.465	45931000	8	2	3	5	4	2	3	5	4	2	3	5	4	6	0.303911	0.00447132	0.00863828	-0.397063	-0.947491	0.0528135	0.993569	0.397063	0.34201
Color2 [A=255, R=169, G=169, B=169]	1	4		P25398	P25398	40S ribosomal protein S12	RPS12	343	By MS/MS	By MS/MS	By MS/MS	By MS/MS	amide biosynthetic process;amide metabolic process;biological regulation;biosynthetic process;cellular biosynthetic process;cellular component biogenesis;cellular component organization or biogenesis;cellular metabolic process;cellular nitrogen compound biosynthetic process;cellular nitrogen compound metabolic process;cellular process;cytoplasmic translation;macromolecule biosynthetic process;mac…	binding;nucleic acid binding;organic cyclic compound binding;RNA binding;structural constituent of ribosome;structural molecule activity	cellular anatomical entity;cytoplasm;cytosol;cytosolic ribosome;cytosolic small ribosomal subunit;Golgi apparatus;intracellular membrane-bounded organelle;intracellular non-membrane-bounded organelle;intracellular organelle;membrane;membrane-bounded organelle;non-membrane-bounded organelle;nucleolus;nucleoplasm;organelle;preribosome;protein-containing complex;ribonucleoprotein complex;ribosomal s…			3	3	25.8	25.8	25.8	14.515	0	10.79	285360000	10	3	3	3	2	3	3	3	2	3	3	3	2	3	0.223771	-0.13577	-0.257632	-0.135515	1.30127	-0.0901074	-0.978399	0.135515	0.417547
Color2 [A=255, R=169, G=169, B=169]	1	4		P25705	P25705	ATP synthase subunit alpha, mitochondrial	ATP5A1	344	By MS/MS	By MS/MS	By MS/MS	By MS/MS	aromatic compound biosynthetic process;ATP biosynthetic process;ATP metabolic process;biological regulation;biosynthetic process;carbohydrate derivative biosynthetic process;carbohydrate derivative metabolic process;cellular aromatic compound metabolic process;cellular biosynthetic process;cellular metabolic process;cellular nitrogen compound biosynthetic process;cellular nitrogen compound metabo…	adenyl nucleotide binding;adenyl ribonucleotide binding;ADP binding;angiostatin binding;anion binding;ATP binding;ATP hydrolysis activity;binding;carbohydrate derivative binding;catalytic activity;channel activity;enzyme binding;heterocyclic compound binding;hydrolase activity;hydrolase activity, acting on acid anhydrides;hydrolase activity, acting on acid anhydrides, in phosphorus-containing anh…	ATPase complex;catalytic complex;cell surface;cellular anatomical entity;extracellular exosome;extracellular membrane-bounded organelle;extracellular organelle;extracellular vesicle;inner mitochondrial membrane protein complex;intracellular membrane-bounded organelle;intracellular organelle;intracellular organelle lumen;membrane;membrane microdomain;membrane protein complex;membrane raft;membrane…			25	25	54.4	54.4	54.4	59.75	0	323.31	12107000000	94	23	22	24	21	23	22	24	21	23	22	24	21	25	0.621056	0.409617	0.755404	-1.0337	0.759881	0.419912	-0.827583	0.961914	0.0661546
Color2 [A=255, R=169, G=169, B=169]	1	4		P26196	P26196	Probable ATP-dependent RNA helicase DDX6	DDX6	345	By MS/MS	By MS/MS	By MS/MS	By MS/MS	biological regulation;cell differentiation;cellular component assembly;cellular component organization;cellular component organization or biogenesis;cellular developmental process;cellular process;developmental process;maintenance of cell number;miRNA-mediated gene silencing by inhibition of translation;miRNA-mediated post-transcriptional gene silencing;multicellular organismal process;negative r…	adenyl nucleotide binding;adenyl ribonucleotide binding;anion binding;ATP binding;ATP hydrolysis activity;ATP-dependent activity;ATP-dependent activity, acting on RNA;binding;cadherin binding;carbohydrate derivative binding;catalytic activity;catalytic activity, acting on a nucleic acid;catalytic activity, acting on RNA;cell adhesion molecule binding;helicase activity;heterocyclic compound bindin…	cellular anatomical entity;cytoplasm;cytoplasmic ribonucleoprotein granule;cytoplasmic stress granule;cytosol;intracellular membrane-bounded organelle;intracellular non-membrane-bounded organelle;intracellular organelle;membrane;membrane-bounded organelle;non-membrane-bounded organelle;nucleus;organelle;P-body;protein-containing complex;ribonucleoprotein complex;ribonucleoprotein granule;RISC com…			3	3	7.2	7.2	7.2	54.416	0	7.3306	30335000	6	2	3	3	3	2	3	3	3	2	3	3	3	3	0.228419	-0.15437	-0.240407	1.33536	-0.191364	-0.449702	-1.48482	-1.06342	0.191364
Color2 [A=255, R=169, G=169, B=169]	1	4		P26368	P26368	Splicing factor U2AF 65 kDa subunit	U2AF2	346	By MS/MS	By MS/MS	By MS/MS	By MS/MS	biological regulation;cellular aromatic compound metabolic process;cellular metabolic process;cellular nitrogen compound metabolic process;cellular process;heterocycle metabolic process;macromolecule metabolic process;metabolic process;mRNA metabolic process;mRNA processing;mRNA splicing, via spliceosome;negative regulation of biological process;negative regulation of biosynthetic process;negativ…	binding;C2H2 zinc finger domain binding;enzyme binding;molecular function inhibitor activity;molecular function regulator activity;nucleic acid binding;organic cyclic compound binding;poly-pyrimidine tract binding;pre-mRNA 3'-splice site binding;pre-mRNA binding;protein binding;protein domain specific binding;RNA binding;single-stranded RNA binding	cellular anatomical entity;commitment complex;intracellular membrane-bounded organelle;intracellular organelle;membrane-bounded organelle;nuclear body;nuclear protein-containing complex;nuclear speck;nucleoplasm;nucleus;organelle;prespliceosome;protein-containing complex;ribonucleoprotein complex;spliceosomal complex;U2AF complex;U2-type prespliceosome;U2-type spliceosomal complex			6	6	15.6	15.6	15.6	53.5	0	16.089	218200000	17	6	5	6	6	6	5	6	6	6	5	6	6	6	0.144347	-0.408776	-0.607866	0.32759	-1.65289	1.22615	-0.489223	-1.19877	-0.106258
Color2 [A=255, R=169, G=169, B=169]	1	4		P26373	P26373	60S ribosomal protein L13	RPL13	347	By MS/MS	By MS/MS	By MS/MS	By MS/MS	amide biosynthetic process;amide metabolic process;anatomical structure development;animal organ development;biosynthetic process;blastocyst development;bone development;cellular biosynthetic process;cellular metabolic process;cellular nitrogen compound biosynthetic process;cellular nitrogen compound metabolic process;cellular process;cytoplasmic translation;developmental process;macromolecule bi…	binding;nucleic acid binding;organic cyclic compound binding;RNA binding;structural constituent of ribosome;structural molecule activity	cell junction;cellular anatomical entity;cytoplasm;cytosol;cytosolic large ribosomal subunit;cytosolic ribosome;endoplasmic reticulum;intracellular membrane-bounded organelle;intracellular non-membrane-bounded organelle;intracellular organelle;large ribosomal subunit;membrane;membrane-bounded organelle;non-membrane-bounded organelle;nucleolus;nucleus;organelle;protein-containing complex;ribonucle…			6	6	27.5	27.5	27.5	24.261	0	15.659	1024200000	23	6	5	5	5	6	5	5	5	6	5	5	5	6	0.943585	0.703347	1.34333	0.468246	-0.328051	-1.52682	-0.414936	-0.468246	0.328051
Color2 [A=255, R=169, G=169, B=169]	1	4		P26599	P26599	Polypyrimidine tract-binding protein 1	PTBP1	348	By MS/MS	By MS/MS	By MS/MS	By MS/MS	biological regulation;cell differentiation;cellular aromatic compound metabolic process;cellular developmental process;cellular metabolic process;cellular nitrogen compound metabolic process;cellular process;developmental process;heterocycle metabolic process;IRES-dependent viral translational initiation;macromolecule metabolic process;metabolic process;mRNA metabolic process;mRNA processing;nega…	binding;DNA binding;mRNA binding;nucleic acid binding;organic cyclic compound binding;poly-pyrimidine tract binding;pre-mRNA binding;RNA binding;single-stranded RNA binding	cellular anatomical entity;extracellular exosome;extracellular membrane-bounded organelle;extracellular organelle;extracellular vesicle;intracellular membrane-bounded organelle;intracellular non-membrane-bounded organelle;intracellular organelle;membrane;membrane-bounded organelle;non-membrane-bounded organelle;nucleolus;nucleoplasm;nucleus;organelle;vesicle			7	5	17.3	17.3	14.1	57.221	0	30.37	214050000	13	6	5	5	5	6	5	5	5	5	4	3	4	7	0.0569848	-0.7122	-1.2857	0.381027	0.834205	1.18518	-0.499617	-0.381027	0.753011
Color2 [A=255, R=169, G=169, B=169]	1	4		P26641	P26641	Elongation factor 1-gamma	EEF1G	349	By MS/MS	By matching	By MS/MS	By matching	biological process involved in interspecies interaction between organisms;biosynthetic process;cellular biosynthetic process;cellular metabolic process;cellular process;macromolecule biosynthetic process;macromolecule metabolic process;metabolic process;organic substance biosynthetic process;organic substance metabolic process;response to biotic stimulus;response to external biotic stimulus;respo…	binding;cadherin binding;cell adhesion molecule binding;nucleic acid binding;organic cyclic compound binding;protein binding;translation elongation factor activity;translation factor activity, RNA binding;translation regulator activity;translation regulator activity, nucleic acid binding	cellular anatomical entity;cytoplasm;cytosol;extracellular exosome;extracellular membrane-bounded organelle;extracellular organelle;extracellular vesicle;intracellular membrane-bounded organelle;intracellular organelle;membrane;membrane-bounded organelle;nucleus;organelle;vesicle			6	5	13	13	10.1	50.118	0	9.3638	69314000	6	5	1	2	1	5	1	2	1	5	0	2	1	6	0.446869	0.234132	0.383228	0.236376	0.0362636	-0.222759	-0.755326	-0.236376	-0.0362636
Color2 [A=255, R=169, G=169, B=169]	1	4		P27105	P27105	Erythrocyte band 7 integral membrane protein	STOM	350	By MS/MS	By MS/MS	By MS/MS	By MS/MS	biological process involved in interaction with symbiont;biological process involved in interspecies interaction between organisms;biological process involved in symbiotic interaction;biological regulation;modulation by host of symbiont process;modulation by host of viral genome replication;modulation by host of viral process;positive regulation by host of viral genome replication;positive regula…	binding;enzyme binding;identical protein binding;protein binding;protein dimerization activity;protein homodimerization activity;RNA polymerase binding	azurophil granule membrane;blood microparticle;bounding membrane of organelle;cellular anatomical entity;cytoplasmic vesicle;cytoplasmic vesicle membrane;cytoskeleton;endoplasmic reticulum;extracellular exosome;extracellular membrane-bounded organelle;extracellular organelle;extracellular space;extracellular vesicle;intracellular membrane-bounded organelle;intracellular non-membrane-bounded organ…			8	8	36.8	36.8	36.8	31.73	0	66.268	753350000	28	6	7	7	8	6	7	7	8	6	7	7	8	8	0.027365	-0.7405	-1.79894	1.06259	0.767172	1.57875	0.674332	-0.140518	1.00805
Color2 [A=255, R=169, G=169, B=169]	1	4		P28288	P28288	ATP-binding cassette sub-family D member 3	ABCD3	352	By MS/MS	By MS/MS	By MS/MS	By MS/MS	bile acid and bile salt transport;bile acid biosynthetic process;bile acid metabolic process;biosynthetic process;carboxylic acid biosynthetic process;carboxylic acid catabolic process;carboxylic acid metabolic process;carboxylic acid transmembrane transport;carboxylic acid transport;catabolic process;cellular biosynthetic process;cellular catabolic process;cellular component organization;cellula…	ABC-type transporter activity;active transmembrane transporter activity;acyl-CoA hydrolase activity;adenyl nucleotide binding;adenyl ribonucleotide binding;anion binding;ATP binding;ATP hydrolysis activity;ATPase-coupled transmembrane transporter activity;ATP-dependent activity;binding;carbohydrate derivative binding;catalytic activity;CoA hydrolase activity;heterocyclic compound binding;hydrolas…	bounding membrane of organelle;cellular anatomical entity;cytosol;intracellular membrane-bounded organelle;intracellular organelle;intracellular organelle lumen;membrane;membrane-bounded organelle;membrane-enclosed lumen;microbody;microbody lumen;microbody membrane;mitochondrion;organelle;organelle lumen;organelle membrane;peroxisomal matrix;peroxisomal membrane;peroxisome			29	29	49.9	49.9	49.9	75.475	0	163.98	8769900000	102	26	24	27	26	26	24	27	26	26	24	27	26	29	0.850868	0.698142	1.18194	0.458874	-0.585094	-0.987411	0.688144	1.24081	0.468198
Color2 [A=255, R=169, G=169, B=169]	1	4		P28290	P28290	Sperm-specific antigen 2	SSFA2	353	By MS/MS	By MS/MS	By MS/MS	By MS/MS		actin binding;actin filament binding;binding;cytoskeletal protein binding;protein binding;protein-containing complex binding;signaling receptor binding	cellular anatomical entity;cytosol;membrane;nucleoplasm;plasma membrane			12	12	11.3	11.3	11.3	138.38	0	24.196	353410000	26	10	9	6	11	10	9	6	11	10	9	6	11	12	0.00172337	-1.24098	-3.9069	0.74193	-0.399496	-0.261887	-0.00160235	-1.02757	-1.49615
Color2 [A=255, R=169, G=169, B=169]	1	4		P29372	P29372	DNA-3-methyladenine glycosylase	MPG	355		By MS/MS	By MS/MS		base-excision repair;base-excision repair, AP site formation;cellular aromatic compound metabolic process;cellular metabolic process;cellular nitrogen compound metabolic process;cellular process;cellular response to stimulus;cellular response to stress;depurination;DNA damage response;DNA dealkylation;DNA dealkylation involved in DNA repair;DNA metabolic process;DNA modification;DNA repair;hetero…	alkylbase DNA N-glycosylase activity;binding;catalytic activity;catalytic activity, acting on a nucleic acid;catalytic activity, acting on DNA;damaged DNA binding;DNA binding;DNA N-glycosylase activity;DNA-3-methyladenine glycosylase activity;DNA-3-methylbase glycosylase activity;DNA-3-methylguanine glycosylase activity;DNA-7-methyladenine glycosylase activity;DNA-7-methylguanine glycosylase acti…	cellular anatomical entity;cytosol;intracellular non-membrane-bounded organelle;intracellular organelle;mitochondrial nucleoid;non-membrane-bounded organelle;nucleoid;nucleoplasm;organelle			3	3	9.4	9.4	9.4	32.868	0.0010504	2.9646	33217000	3	0	2	2	0	0	2	2	0	0	2	2	0	3	0.0729342	-0.6628	-1.11077	1.29528	-0.0973673	-0.425744	-0.583659	-0.951229	0.622936
Color2 [A=255, R=169, G=169, B=169]	1	4		P30050	P30050	60S ribosomal protein L12	RPL12	356	By MS/MS	By MS/MS	By MS/MS	By MS/MS	amide biosynthetic process;amide metabolic process;biosynthetic process;cellular biosynthetic process;cellular metabolic process;cellular nitrogen compound biosynthetic process;cellular nitrogen compound metabolic process;cellular process;cytoplasmic translation;macromolecule biosynthetic process;macromolecule metabolic process;metabolic process;nitrogen compound metabolic process;organic substan…	binding;large ribosomal subunit rRNA binding;nucleic acid binding;organic cyclic compound binding;RNA binding;rRNA binding;structural constituent of ribosome;structural molecule activity	anchoring junction;cell junction;cell-substrate junction;cellular anatomical entity;cytoplasm;cytosol;cytosolic large ribosomal subunit;cytosolic ribosome;extracellular exosome;extracellular membrane-bounded organelle;extracellular organelle;extracellular vesicle;focal adhesion;intracellular non-membrane-bounded organelle;intracellular organelle;large ribosomal subunit;membrane;membrane-bounded o…			1	1	9.7	9.7	9.7	17.818	0	8.6503	29577000	4	1	1	1	1	1	1	1	1	1	1	1	1	1	0.726627	0.410912	0.957432	0.192906	0.232544	0.00796538	-1.42194	-0.227329	0.461297
Color2 [A=255, R=169, G=169, B=169]	1	4		P30414	P30414	NK-tumor recognition protein;Putative peptidyl-prolyl cis-trans isomerase	NKTR	358		By MS/MS	By MS/MS	By MS/MS	cellular process;macromolecule metabolic process;macromolecule modification;metabolic process;nitrogen compound metabolic process;organic substance metabolic process;organonitrogen compound metabolic process;peptidyl-amino acid modification;peptidyl-proline modification;primary metabolic process;protein folding;protein metabolic process;protein modification process;protein peptidyl-prolyl isomeri…	amide binding;binding;catalytic activity;catalytic activity, acting on a protein;cis-trans isomerase activity;cyclosporin A binding;isomerase activity;peptide binding;peptidyl-prolyl cis-trans isomerase activity	cellular anatomical entity;cytoplasm;intracellular membrane-bounded organelle;intracellular organelle;membrane;membrane-bounded organelle;nucleus;organelle;plasma membrane			1	1	0.8	0.8	0.8	165.67	0.0068729	1.7358	9206200	1	0	1	1	1	0	1	1	1	0	1	1	1	1	0.0617264	-0.826628	-1.22928	0.830331	-0.479388	1.57271	1.64527	-0.894222	1.24679
Color2 [A=255, R=169, G=169, B=169]	1	4		P30536	P30536	Translocator protein	TSPO	359	By MS/MS	By MS/MS	By MS/MS	By MS/MS	adrenal gland development;anatomical structure development;animal organ development;aromatic compound biosynthetic process;axon development;axon regeneration;behavior;behavioral response to pain;biological regulation;biosynthetic process;C21-steroid hormone biosynthetic process;C21-steroid hormone metabolic process;cell migration;cell motility;cell projection organization;cellular aromatic compou…	alcohol binding;androgen binding;benzodiazepine receptor activity;binding;cholesterol binding;cholesterol transfer activity;hormone binding;lipid binding;lipid transfer activity;lipid transporter activity;molecular transducer activity;neurotransmitter receptor activity;organic cyclic compound binding;protein binding;signaling receptor activity;small molecule binding;steroid binding;sterol binding…	bounding membrane of organelle;cellular anatomical entity;cytosol;endoplasmic reticulum;extracellular exosome;extracellular membrane-bounded organelle;extracellular organelle;extracellular vesicle;intracellular membrane-bounded organelle;intracellular organelle;membrane;membrane-bounded organelle;mitochondrial membrane;mitochondrial outer membrane;mitochondrion;organelle;organelle membrane;organe…			3	3	13.6	13.6	13.6	18.828	0	5.1831	267840000	7	3	2	2	2	3	2	2	2	3	2	2	2	3	0.253899	-0.114946	-0.150412	-1.73184	0.904941	1.33408	0.127153	0.00207205	0.520056
Color2 [A=255, R=169, G=169, B=169]	1	4		P31025;Q5VSP4	P31025;Q5VSP4	Lipocalin-1;Putative lipocalin 1-like protein 1	LCN1;LCN1P1	360	By MS/MS		By MS/MS		anatomical structure homeostasis;homeostatic process;macromolecule metabolic process;metabolic process;multicellular organismal process;multicellular organismal-level homeostasis;nervous system process;nitrogen compound metabolic process;organic substance metabolic process;organonitrogen compound metabolic process;primary metabolic process;protein metabolic process;proteolysis;response to stimulu…	anion binding;binding;cation binding;chloride ion binding;cysteine-type endopeptidase inhibitor activity;endopeptidase inhibitor activity;endopeptidase regulator activity;enzyme inhibitor activity;enzyme regulator activity;ion binding;metal ion binding;molecular function inhibitor activity;molecular function regulator activity;peptidase inhibitor activity;peptidase regulator activity;protein bind…	cellular anatomical entity;extracellular region;extracellular space			3	3	18.2	18.2	18.2	19.25	0	4.7216	40591000	5	1	0	3	0	1	0	3	0	1	0	3	0	3	0.01477	-0.993521	-2.23424	0.995101	0.140128	1.31209	-0.489204	-0.755697	-0.140128
Color2 [A=255, R=169, G=169, B=169]	1	4		P31689	P31689	DnaJ homolog subfamily A member 1	DNAJA1	361	By MS/MS	By MS/MS	By MS/MS	By matching	androgen receptor signaling pathway;biological regulation;cell motility;cellular localization;cellular macromolecule localization;cellular process;cilium movement;cilium movement involved in cell motility;cilium or flagellum-dependent cell motility;cilium-dependent cell motility;developmental process;developmental process involved in reproduction;flagellated sperm motility;gamete generation;hormo…	adenyl nucleotide binding;adenyl ribonucleotide binding;anion binding;ATP binding;ATPase activator activity;ATPase regulator activity;binding;C3HC4-type RING finger domain binding;carbohydrate derivative binding;cation binding;DNA-binding transcription factor binding;enzyme binding;G protein-coupled receptor binding;heat shock protein binding;heterocyclic compound binding;Hsp70 protein binding;io…	cellular anatomical entity;cytoplasm;cytoplasmic side of endoplasmic reticulum membrane;cytoplasmic side of membrane;cytoskeleton;cytosol;extracellular exosome;extracellular membrane-bounded organelle;extracellular organelle;extracellular vesicle;intracellular membrane-bounded organelle;intracellular non-membrane-bounded organelle;intracellular organelle;membrane;membrane-bounded organelle;microt…			2	2	5	5	5	44.868	0	11.753	12073000	4	1	1	2	1	1	1	2	1	1	1	2	1	2	0.890004	0.478527	1.25058	0.121465	-0.246567	-0.726938	-0.684898	0.533778	0.150801
Color2 [A=255, R=169, G=169, B=169]	1	4		P31930;O75439	P31930	Cytochrome b-c1 complex subunit 1, mitochondrial	UQCRC1	362	By MS/MS	By MS/MS	By MS/MS	By MS/MS	aerobic electron transport chain;aerobic respiration;calcium ion transmembrane transport;calcium ion transport;cellular metabolic process;cellular process;cellular respiration;electron transport chain;energy derivation by oxidation of organic compounds;establishment of localization;generation of precursor metabolites and energy;inorganic cation transmembrane transport;inorganic ion transmembrane …	active monoatomic ion transmembrane transporter activity;active transmembrane transporter activity;binding;catalytic activity;catalytic activity, acting on a protein;cation binding;electron transfer activity;endopeptidase activity;enzyme binding;hydrolase activity;inorganic cation transmembrane transporter activity;inorganic molecular entity transmembrane transporter activity;ion binding;metal io…	catalytic complex;cellular anatomical entity;cytochrome complex;inner mitochondrial membrane protein complex;intracellular membrane-bounded organelle;intracellular organelle;membrane;membrane protein complex;membrane-bounded organelle;mitochondrial inner membrane;mitochondrial membrane;mitochondrial processing peptidase complex;mitochondrial protein-containing complex;mitochondrial respirasome;mi…			12	12	36.7	36.7	36.7	52.645	0	77.708	535980000	26	7	9	11	7	7	9	11	7	7	9	11	7	12	1.11227	0.75566	1.62897	-0.845084	-0.521508	-0.00468214	-0.0863526	-0.0700784	1.6513
Color2 [A=255, R=169, G=169, B=169]	1	4		P31943	P31943	Heterogeneous nuclear ribonucleoprotein H;Heterogeneous nuclear ribonucleoprotein H, N-terminally processed	HNRNPH1	364	By MS/MS	By MS/MS	By MS/MS	By MS/MS	biological regulation;cellular aromatic compound metabolic process;cellular metabolic process;cellular nitrogen compound metabolic process;cellular process;heterocycle metabolic process;macromolecule metabolic process;metabolic process;mRNA metabolic process;mRNA processing;mRNA splicing, via spliceosome;nitrogen compound metabolic process;nucleic acid metabolic process;nucleobase-containing comp…	binding;identical protein binding;nucleic acid binding;organic cyclic compound binding;poly(U) RNA binding;poly-pyrimidine tract binding;protein binding;RNA binding;single-stranded RNA binding	catalytic complex;catalytic step 2 spliceosome;cellular anatomical entity;cytosol;intracellular membrane-bounded organelle;intracellular organelle;membrane;membrane-bounded organelle;nuclear protein-containing complex;nucleoplasm;nucleus;organelle;protein-containing complex;ribonucleoprotein complex;spliceosomal complex			20	10	53	53	29.2	49.229	0	157.69	13865000000	80	16	16	18	19	16	16	18	19	8	7	9	10	20	0.0177256	-0.682084	-2.10443	-1.01508	-0.319608	0.495547	-0.355299	-0.728289	-1.19876
Color2 [A=255, R=169, G=169, B=169]	1	4		P31947	P31947	14-3-3 protein sigma	SFN	366	By MS/MS	By matching	By MS/MS	By matching	anatomical structure development;apoptotic mitochondrial changes;apoptotic signaling pathway;biological regulation;cell development;cell population proliferation;cellular component organization;cellular component organization or biogenesis;cellular developmental process;cellular localization;cellular macromolecule localization;cellular process;cellular response to stimulus;cellular response to st…	binding;cadherin binding;cell adhesion molecule binding;enzyme binding;enzyme inhibitor activity;enzyme regulator activity;identical protein binding;kinase binding;kinase inhibitor activity;kinase regulator activity;molecular function inhibitor activity;molecular function regulator activity;phosphoprotein binding;protein binding;protein kinase binding;protein kinase C inhibitor activity;protein k…	cellular anatomical entity;cytoplasm;cytosol;extracellular exosome;extracellular membrane-bounded organelle;extracellular organelle;extracellular space;extracellular vesicle;intracellular membrane-bounded organelle;intracellular organelle;membrane-bounded organelle;nucleus;organelle;vesicle			1	1	13.3	3.2	3.2	27.774	0.0053667	1.9159	31627000	2	4	2	3	2	1	0	1	0	1	0	1	0	4	0.325233	0.0265823	0.0708818	0.25485	0.245236	-0.589553	-0.666624	-0.25485	-0.245236
Color2 [A=255, R=169, G=169, B=169]	1	4		P33947	P33947	ER lumen protein-retaining receptor 2	KDELR2	368	By MS/MS	By MS/MS	By MS/MS	By matching	cellular localization;cellular macromolecule localization;cellular process;endoplasmic reticulum to Golgi vesicle-mediated transport;establishment of localization;establishment of localization in cell;establishment of protein localization;Golgi vesicle transport;intracellular transport;localization;macromolecule localization;maintenance of location;maintenance of location in cell;maintenance of p…	amide binding;binding;ER retention sequence binding;KDEL sequence binding;peptide binding;signal sequence binding	bounding membrane of organelle;cellular anatomical entity;cis-Golgi network;coated vesicle membrane;COPI-coated vesicle membrane;cytoplasmic vesicle;cytoplasmic vesicle membrane;endoplasmic reticulum;endoplasmic reticulum membrane;Golgi membrane;Golgi-associated vesicle membrane;intracellular membrane-bounded organelle;intracellular organelle;intracellular vesicle;membrane;membrane-bounded organe…			4	1	22.6	22.6	4.7	24.422	0	12.925	136250000	5	2	4	3	2	2	4	3	2	0	1	1	0	4	0.588809	0.475757	0.690838	-1.67321	-0.505805	0.409077	-0.255161	0.252087	0.505805
[truncated: 607 more rows]
[truncated: 10 more columns]

## Sheet: N1_KO SFN vs N1_KO Ctrl
Processed data sorted according to proteins that become significantly enriched (labeled green) in NONO complexes upon sulforaphane (SFN) treatment of MCF7 NEAT1 knockout cells (Student t-test; Perseus version 2.0.11)
[truncated: 897 more rows]
[truncated: 10 more columns]

## Sheet: WT HBSS vs WT ctrl
Processed data sorted according to proteins that become significantly enriched (labeled green) in NONO complexes upon starvation (HBSS) of MCF7 cells (Student t-test; Perseus version 2.0.11)
[truncated: 897 more rows]
[truncated: 10 more columns]

## Sheet: N1_KO HBSS vs N1_KO Ctrl
Processed data sorted according to proteins that become significantly enriched (labeled green) in NONO complexes upon starvation (HBSS) of MCF7 NEAT1 knockout cells (Student t-test; Perseus version 2.0.11)
[truncated: 897 more rows]
[truncated: 10 more columns]

## Sheet: SFN (NONO interactors)
List of proteins that become enriched in NONO complexes upon SFN treatment of MCF7 wild type and NEAT1 knockout (N1_KO) cells
WT SFN		N1_KO SFN				WT only		Shared		N1_KO only
NOP56		POM121C				NOP56		SPTLC1		POM121C
SPTLC1		SUMO1				HSPA1B		RAD21		SUMO1
RAD21		CBX4				RPL9		CTNND1		CBX4
CTNND1		HIP1				MCM5		NUP155		HIP1
NUP155		PLD2				RAB5C		KAT7		PLD2
KAT7		U2SURP				PPP1CC		S100A9		U2SURP
S100A9		VGF				RPS13		HSP90AB1		VGF
[truncated: 298 more rows]

## Sheet: HBSS (NONO interactors)
List of proteins that become enriched in NONO complexes upon starvation (HBSS) of MCF7 wild type and NEAT1 knockout (N1_KO) cells
[truncated: 233 more rows]

[truncated: 1 more sheets: SFN and HBSS (NONO interactors)]
