# Supplementary material for: Stress-specific NONO interactomes reveal a key role of Hsp70 chaperone activity in regulation of paraspeckle formation
Source: J Cell Sci. 2026 Jan 23;139(2):jcs264115. doi: 10.1242/jcs.264115 (PMC12863303; doi:10.1242/jcs.264115)
Supplement: Table S2. [file joces-139-264115-TableS2.xlsx]

## Sheet: Sheet1
Raw data from quantification of cells with nuclolar localization of mCherry-NONO before and during early (1-2 h) and and late (4-5h) recovery from heat shock (HS). The data are presented in Fig. 7D
VER											VER
		Cells with nucleolar mCherry-NONO											Cells with nucleolar mCherry-NONO
		Before HS		1 - 2 h recovery		4 - 5 h recovery							Before HS		1 - 2 h recovery		4 - 5 h recovery
Video ID	Total no. of healthy cells	No. of cells	% of cells	No. of cells	% of cells	No. of cells	% of cells				Video ID	Total no. of healthy cells	No. of cells	% of cells	No. of cells	% of cells	No. of cells	% of cells
B2 14	34	3	8.82353	24	70.5882	1	2.94118				B4 16	24	2	8.33333	19	79.1667	10	41.6667
B2 12	17	1	5.88235	9	52.9412	2	11.7647				B5 42	19	0	0	15	78.9474	9	47.3684
B2 11	22	5	22.7273	16	72.7273	1	4.54545				B5 44	25	2	8	19	76	5	20
B2 10	26	1	3.84615	13	50	2	7.69231				B5 45	27	4	14.8148	16	59.2593	9	33.3333
B2 8	26	5	19.2308	14	53.8462	2	7.69231				B4 18	20	1	5	11	55	9	45
B2 7	27	5	18.5185	10	37.037	2	7.40741				B4 19	17	1	5.88235	13	76.4706	13	76.4706
B2 13	20	3	15	16	80	3	15				B4 20	21	4	19.0476	15	71.4286	14	66.6667
B2 6	31	2	6.45161	11	35.4839	4	12.9032				B4 21	19	2	10.5263	13	68.4211	13	68.4211
B2 5	28	3	10.7143	15	53.5714	2	7.14286				B5 31	8	3	37.5	6	75	6	75
B2 3	32	1	3.125	17	53.125	2	6.25				B5 32	12	4	33.3333	10	83.3333	8	66.6667
B2 1	23	2	8.69565	12	52.1739	1	4.34783				B5 33	7	1	14.2857	7	100	5	71.4286
											B5 36	21	2	9.52381	15	71.4286	13	61.9048
											B5 38	17	1	5.88235	13	76.4706	9	52.9412
											B5 39	22	5	22.7273	20	90.9091	19	86.3636
											B5 41	22	4	18.1818	15	68.1818	10	45.4545
